# Supplementary material for: 1-Benzyl-3-[3-(naphthalen-2-yl­oxy)prop­yl]imidazolium hexa­fluoro­phosphate
Source: Acta Crystallogr Sect E Struct Rep Online. 2011 Jul 16;67(Pt 8):o2062. doi: 10.1107/S1600536811026663 (PMC3213508; doi:10.1107/S1600536811026663)
Supplement: Supplementary file 1 [file e-67-o2062-sup1.cif]

##############################################################################
#                                                                            #
# This CIF contains the data in a paper accepted for publication in          #
# Acta Crystallographica Section E. It conforms to the requirements of       #
# Notes for Authors for Acta Crystallographica Section E, and has been       #
# peer reviewed under the auspices of the IUCr Commission on Journals.       #
#                                                                            #
# Full details of the Crystallographic Information File format               #
# are given in the paper "The Crystallographic Information File (CIF):       #
# a New Standard Archive File for Crystallography" by S. R. Hall, F. H.      #
# Allen and I. D. Brown [Acta Cryst. (1991), A47, 655-685].                  #
#                                                                            #
# The current version of the core CIF dictionary is obtainable from          #
# ftp://ftp.iucr.org/pub/cif_core.dic.                                       #
#                                                                            #
# Software is freely available for graphical display of the structure(s)     #
# in this CIF. For information consult the CIF software page                 #
# http://www.iucr.org/resources/cif/software.                                #
#                                                                            #
# This file may be used for bona fide research purposes within the           #
# scientific community so long as proper attribution is given to the journal # 
# article from which it was obtained.                                        #
#                                                                            #
##############################################################################
data_global
_audit_creation_method     'SHELXL-97'
_journal_date_recd_electronic     2011-06-14
_journal_date_accepted     2011-07-04
_journal_name_full     'Acta Crystallographica, Section E'
_journal_year     2011
_journal_volume     67
_journal_issue      8
_journal_page_first     o2062
_journal_page_last     o2062
_journal_paper_category     QO
_journal_coeditor_code     LR2017
_publ_contact_author_name     'Kun-Huang'
_publ_contact_author_address
;
Department of chemistry and chemical engineering
Sichuan University of Arts and Science
Dazhou 635000
Peoples' Republic of China
;
_publ_contact_author_email     'greatwall520@163.com'
_publ_contact_author_fax     ?
_publ_contact_author_phone     ?
_publ_section_title
;
1-Benzyl-3-[3-(naphthalen-2-yloxy)propyl]imidazolium hexafluorophosphate
;
loop_
    _publ_author_name
    _publ_author_footnote
    _publ_author_address
    'Kun Huang' .
;
Department of Chemistry and Chemical Engineering
Sichuan University of Arts and Science
Dazhou 635000
People's Republic of China
;
    'Bin-Xin Du' .
;
Sichuan University of Arts and Science
Dazhou 635000
People's Republic of China
;
    'Chang-Lu Liu' .
;
Department of Chemistry and Chemical Engineering
Sichuan University of Arts and Science
Dazhou 635000
People's Republic of China
;
data_I
_audit_creation_method     SHELXL-97
_chemical_name_systematic
;
1-Benzyl-3-[3-(naphthalen-2-yloxy)propyl]imidazolium hexafluorophosphate
;
_chemical_name_common     ?
_chemical_formula_moiety     'C23 H23 N2 O +, F6 P -'
_chemical_formula_sum     'C23 H23 F6 N2 O P'
_chemical_formula_iupac     'C23 H23 N2 O +, P F6 -'
_chemical_formula_weight     488.40
_chemical_melting_point     ?
_symmetry_cell_setting     monoclinic
_symmetry_space_group_name_H-M     'C 2/c'
_symmetry_space_group_name_Hall     '-C 2yc'
loop_
    _symmetry_equiv_pos_site_id
    _symmetry_equiv_pos_as_xyz
    1 x,y,z
    2 -x,y,1/2-z
    3 -x,-y,-z
    4 x,-y,1/2+z
    5 1/2+x,1/2+y,z
    6 1/2-x,1/2+y,1/2-z
    7 1/2-x,1/2-y,-z
    8 1/2+x,1/2-y,1/2+z
_cell_length_a     28.3309(5)
_cell_length_b     10.2447(2)
_cell_length_c     20.0969(4)
_cell_angle_alpha     90.00
_cell_angle_beta     130.2960(10)
_cell_angle_gamma     90.00
_cell_volume     4448.87(15)
_cell_formula_units_Z     8
_cell_measurement_reflns_used     5985
_cell_measurement_theta_min     2.66
_cell_measurement_theta_max     27.20
_cell_measurement_temperature     296(2)
_exptl_crystal_description     block
_exptl_crystal_colour     colourless
_exptl_crystal_size_max     0.20
_exptl_crystal_size_mid     0.20
_exptl_crystal_size_min     0.15
_exptl_crystal_density_diffrn     1.458
_exptl_crystal_density_meas     ?
_exptl_crystal_density_method     'not measured'
_exptl_crystal_F_000     2016
_exptl_absorpt_coefficient_mu     0.192
_exptl_absorpt_correction_type     multi-scan
_exptl_absorpt_process_details     '(SADABS; Bruker, 2001)'
_exptl_absorpt_correction_T_min     0.9625
_exptl_absorpt_correction_T_max     0.9717
_exptl_special_details     ?
_diffrn_ambient_temperature     296(2)
_diffrn_radiation_type     MoK\a
_diffrn_radiation_wavelength     0.71073
_diffrn_radiation_source     'fine-focus sealed tube'
_diffrn_radiation_monochromator     graphite
_diffrn_measurement_device_type     'Bruker SMART CCD area-detector'
_diffrn_measurement_method     '\f and \w'
_diffrn_detector_area_resol_mean     ?
_diffrn_reflns_number     19608
_diffrn_reflns_av_R_equivalents     0.0314
_diffrn_reflns_av_sigmaI/netI     0.0276
_diffrn_reflns_theta_min     1.88
_diffrn_reflns_theta_max     27.49
_diffrn_reflns_theta_full     27.49
_diffrn_measured_fraction_theta_max     0.998
_diffrn_measured_fraction_theta_full     0.999
_diffrn_reflns_limit_h_min     -36
_diffrn_reflns_limit_h_max     36
_diffrn_reflns_limit_k_min     -13
_diffrn_reflns_limit_k_max     13
_diffrn_reflns_limit_l_min     -26
_diffrn_reflns_limit_l_max     26
_diffrn_standards_number     ?
_diffrn_standards_interval_count     ?
_diffrn_standards_interval_time     ?
_diffrn_standards_decay_%     ?
_refine_special_details
;
Refinement of <i>F</i>^2^ against ALL reflections. The weighted <i>R</i>-factor
<i>wR</i> and goodness of fit <i>S</i> are based on <i>F</i>^2^, conventional
<i>R</i>-factors <i>R</i> are based on <i>F</i>, with <i>F</i> set to zero for
negative <i>F</i>^2^. The threshold expression of <i>F</i>^2^ >
\s(<i>F</i>^2^) is used only for calculating <i>R</i>-factors(gt) <i>etc</i>.
and is not relevant to the choice of reflections for refinement.
<i>R</i>-factors based on <i>F</i>^2^ are statistically about twice as large
as those based on <i>F</i>, and <i>R</i>- factors based on ALL data will be
even larger.
;
_reflns_number_total     5095
_reflns_number_gt     3915
_reflns_threshold_expression     I>2\s(I)
_refine_ls_structure_factor_coef     Fsqd
_refine_ls_matrix_type     full
_refine_ls_R_factor_all     0.0753
_refine_ls_R_factor_gt     0.0565
_refine_ls_wR_factor_gt     0.1308
_refine_ls_wR_factor_ref     0.1450
_refine_ls_goodness_of_fit_ref     1.037
_refine_ls_restrained_S_all     1.036
_refine_ls_number_reflns     5095
_refine_ls_number_parameters     371
_refine_ls_number_restraints     210
_refine_ls_hydrogen_treatment     constr
_refine_ls_weighting_scheme     calc
_refine_ls_weighting_details
         'calc w=1/[\s^2^(Fo^2^)+(0.0515P)^2^+4.9635P] where P=(Fo^2^+2Fc^2^)/3'
_atom_sites_solution_hydrogens     geom
_atom_sites_solution_primary     direct
_atom_sites_solution_secondary     difmap
_refine_ls_shift/su_max     0.003
_refine_ls_shift/su_mean     0.000
_refine_diff_density_max     0.347
_refine_diff_density_min     -0.391
_refine_ls_extinction_method     'SHELXL97 (Sheldrick, 2008)'
_refine_ls_extinction_coef     0.00093(14)
_refine_ls_extinction_expression
                                  'Fc^*^=kFc[1+0.001xFc^2^\l^3^/sin(2\q)]^-1/4^'
loop_
    _atom_type_symbol
    _atom_type_description
    _atom_type_scat_dispersion_real
    _atom_type_scat_dispersion_imag
    _atom_type_scat_source
    'C' 'C' 0.0033 0.0016
                         'International Tables Vol C Tables 4.2.6.8 and 6.1.1.4'
    'H' 'H' 0.0000 0.0000
                         'International Tables Vol C Tables 4.2.6.8 and 6.1.1.4'
    'N' 'N' 0.0061 0.0033
                         'International Tables Vol C Tables 4.2.6.8 and 6.1.1.4'
    'O' 'O' 0.0106 0.0060
                         'International Tables Vol C Tables 4.2.6.8 and 6.1.1.4'
    'F' 'F' 0.0171 0.0103
                         'International Tables Vol C Tables 4.2.6.8 and 6.1.1.4'
    'P' 'P' 0.1023 0.0942
                         'International Tables Vol C Tables 4.2.6.8 and 6.1.1.4'
_computing_data_collection     'SMART (Bruker, 2007)'
_computing_cell_refinement     'SAINT (Bruker, 2007)'
_computing_data_reduction     'SAINT (Bruker, 2007)'
_computing_structure_solution     'SHELXS97 (Sheldrick, 2008)'
_computing_structure_refinement     'SHELXL97 (Sheldrick, 2008)'
_computing_molecular_graphics     'SHELXTL (Sheldrick, 2008)'
_computing_publication_material     'SHELXTL (Sheldrick, 2008)'
loop_
    _atom_site_type_symbol
    _atom_site_label
    _atom_site_fract_x
    _atom_site_fract_y
    _atom_site_fract_z
    _atom_site_U_iso_or_equiv
    _atom_site_thermal_displace_type
    _atom_site_calc_flag
    _atom_site_refinement_flags
    _atom_site_occupancy
    _atom_site_disorder_assembly
    _atom_site_disorder_group
    O O1 0.06916(7) 0.87976(16) -0.00405(10) 0.0616(5) Uani d . 1.000 . .
    N N1 0.20226(8) 1.10961(17) 0.27117(11) 0.0448(5) Uani d . 1.000 . .
    N N2 0.27187(8) 1.03723(18) 0.40219(11) 0.0488(6) Uani d . 1.000 . .
    C C1 -0.00745(9) 0.9740(2) -0.14818(13) 0.0479(6) Uani d . 1.000 . .
    C C2 0.02224(10) 0.8706(2) -0.09241(13) 0.0475(6) Uani d . 1.000 . .
    C C3 0.00510(10) 0.7413(2) -0.12412(15) 0.0521(7) Uani d . 1.000 . .
    C C4 -0.04215(10) 0.7189(2) -0.21032(15) 0.0535(7) Uani d . 1.000 . .
    C C5 -0.12511(11) 0.8038(3) -0.35933(15) 0.0605(8) Uani d . 1.000 . .
    C C6 -0.15535(11) 0.9062(3) -0.41528(15) 0.0659(9) Uani d . 1.000 . .
    C C7 -0.13672(11) 1.0334(3) -0.38480(15) 0.0611(8) Uani d . 1.000 . .
    C C8 -0.08860(10) 1.0564(2) -0.29828(15) 0.0547(7) Uani d . 1.000 . .
    C C9 -0.05671(9) 0.9525(2) -0.23861(13) 0.0447(6) Uani d . 1.000 . .
    C C10 -0.07497(9) 0.8233(2) -0.27019(13) 0.0473(7) Uani d . 1.000 . .
    C C11 0.08538(10) 1.0064(2) 0.03396(14) 0.0536(7) Uani d . 1.000 . .
    C C12 0.13234(10) 0.9878(2) 0.13195(14) 0.0539(7) Uani d . 1.000 . .
    C C13 0.14909(9) 1.1174(2) 0.17730(13) 0.0490(7) Uani d . 1.000 . .
    C C14 0.22160(9) 1.0060(2) 0.32192(13) 0.0459(6) Uani d . 1.000 . .
    C C15 0.28478(12) 1.1662(2) 0.40219(16) 0.0619(8) Uani d . 1.000 . .
    C C16 0.24136(11) 1.2109(2) 0.32116(16) 0.0600(8) Uani d . 1.000 . .
    C C17 0.30690(10) 0.9486(3) 0.47728(14) 0.0582(8) Uani d . 1.000 . .
    C C18 0.37109(10) 0.9213(2) 0.50999(14) 0.0505(7) Uani d . 1.000 . .
    C C19 0.38433(11) 0.9188(3) 0.45503(16) 0.0627(9) Uani d . 1.000 . .
    C C20 0.44286(13) 0.8888(3) 0.4866(2) 0.0774(11) Uani d . 1.000 . .
    C C21 0.48900(14) 0.8610(3) 0.5734(2) 0.0828(10) Uani d . 1.000 . .
    C C22 0.47645(13) 0.8651(3) 0.6284(2) 0.0845(10) Uani d . 1.000 . .
    C C23 0.41781(12) 0.8944(3) 0.59729(16) 0.0688(9) Uani d . 1.000 . .
    H H1 0.00460 1.05870 -0.12690 0.0580 Uiso c R 1.000 . .
    H H3 0.02620 0.67140 -0.08600 0.0620 Uiso c R 1.000 . .
    H H4 -0.05320 0.63340 -0.23040 0.0640 Uiso c R 1.000 . .
    H H5 -0.13790 0.71910 -0.38050 0.0730 Uiso c R 1.000 . .
    H H6 -0.18850 0.89110 -0.47400 0.0790 Uiso c R 1.000 . .
    H H7 -0.15700 1.10310 -0.42340 0.0730 Uiso c R 1.000 . .
    H H8 -0.07680 1.14190 -0.27850 0.0660 Uiso c R 1.000 . .
    H H11A 0.04910 1.05140 0.01760 0.0640 Uiso c R 1.000 . .
    H H11B 0.10310 1.05770 0.01420 0.0640 Uiso c R 1.000 . .
    H H12A 0.11520 0.93120 0.15040 0.0650 Uiso c R 1.000 . .
    H H12B 0.16920 0.94650 0.14780 0.0650 Uiso c R 1.000 . .
    H H13A 0.15860 1.17850 0.15050 0.0590 Uiso c R 1.000 . .
    H H13B 0.11370 1.15110 0.16920 0.0590 Uiso c R 1.000 . .
    H H14 0.20300 0.92410 0.30420 0.0550 Uiso c R 1.000 . .
    H H15 0.31760 1.21370 0.44970 0.0740 Uiso c R 1.000 . .
    H H16 0.23820 1.29570 0.30210 0.0720 Uiso c R 1.000 . .
    H H17A 0.28460 0.86680 0.46090 0.0700 Uiso c R 1.000 . .
    H H17B 0.30990 0.98660 0.52410 0.0700 Uiso c R 1.000 . .
    H H19 0.35340 0.93770 0.39610 0.0750 Uiso c R 1.000 . .
    H H20 0.45130 0.88720 0.44890 0.0930 Uiso c R 1.000 . .
    H H21 0.52850 0.83950 0.59450 0.1000 Uiso c R 1.000 . .
    H H22 0.50780 0.84800 0.68750 0.1010 Uiso c R 1.000 . .
    H H23 0.40970 0.89610 0.63530 0.0830 Uiso c R 1.000 . .
    P P1 0.19683(3) 0.60238(6) 0.31472(4) 0.0536(2) Uani d D 1.000 . .
    F F1 0.19758(14) 0.6908(2) 0.37951(18) 0.1311(13) Uani d . 1.000 A .
    F F2 0.20206(13) 0.5170(2) 0.25553(14) 0.1257(12) Uani d . 1.000 A .
    F F3A1 0.2634(5) 0.6501(17) 0.3723(11) 0.131(5) Uani d DUP 0.350 A 1
    F F3A2 0.2482(4) 0.6998(10) 0.3320(8) 0.071(3) Uani d DUP 0.350 A 1
    F F3B 0.2173(9) 0.7164(9) 0.2875(11) 0.102(5) Uani d DUP 0.300 A 2
    F F4A 0.1558(4) 0.7068(5) 0.2407(3) 0.148(2) Uani d DUP 0.700 A 1
    F F4B1 0.1325(7) 0.617(2) 0.2333(15) 0.138(6) Uani d DUP 0.150 A 2
    F F4B2 0.1395(9) 0.665(3) 0.2819(19) 0.137(9) Uani d DUP 0.150 A 2
    F F5A 0.1349(3) 0.5355(9) 0.2739(7) 0.221(4) Uani d DUP 0.700 A 1
    F F5B 0.1705(8) 0.4928(12) 0.3317(10) 0.100(5) Uani d DUP 0.300 A 2
    F F6A1 0.2462(7) 0.5115(12) 0.3909(7) 0.097(4) Uani d DUP 0.350 A 1
    F F6A2 0.2118(8) 0.4825(11) 0.3762(7) 0.094(4) Uani d DUP 0.350 A 1
    F F6B1 0.2609(7) 0.540(3) 0.3665(14) 0.104(7) Uani d DUP 0.150 A 2
    F F6B2 0.2639(11) 0.566(4) 0.3971(15) 0.115(8) Uani d DUP 0.150 A 2
loop_
    _atom_site_aniso_label
    _atom_site_aniso_U_11
    _atom_site_aniso_U_22
    _atom_site_aniso_U_33
    _atom_site_aniso_U_12
    _atom_site_aniso_U_13
    _atom_site_aniso_U_23
    O1 0.0601(9) 0.0549(10) 0.0432(8) 0.0002(8) 0.0215(7) -0.0003(7)
    N1 0.0444(9) 0.0445(9) 0.0433(9) 0.0008(7) 0.0274(8) -0.0019(7)
    N2 0.0472(9) 0.0547(11) 0.0414(9) -0.0020(8) 0.0272(8) -0.0037(8)
    C1 0.0472(11) 0.0462(11) 0.0476(11) -0.0061(9) 0.0294(10) -0.0051(9)
    C2 0.0438(10) 0.0530(12) 0.0417(10) -0.0021(9) 0.0258(9) 0.0000(9)
    C3 0.0559(12) 0.0466(12) 0.0528(12) 0.0024(10) 0.0347(11) 0.0040(10)
    C4 0.0610(13) 0.0441(12) 0.0572(13) -0.0051(10) 0.0390(12) -0.0068(10)
    C5 0.0597(14) 0.0635(15) 0.0489(13) -0.0043(11) 0.0309(11) -0.0132(11)
    C6 0.0550(13) 0.0847(19) 0.0429(12) 0.0063(13) 0.0249(11) -0.0081(12)
    C7 0.0583(14) 0.0700(16) 0.0488(13) 0.0154(12) 0.0319(11) 0.0087(11)
    C8 0.0554(13) 0.0520(13) 0.0528(12) 0.0031(10) 0.0333(11) 0.0019(10)
    C9 0.0415(10) 0.0514(12) 0.0439(10) -0.0017(9) 0.0288(9) -0.0017(9)
    C10 0.0460(11) 0.0530(12) 0.0453(11) -0.0017(9) 0.0306(10) -0.0055(9)
    C11 0.0480(11) 0.0564(13) 0.0439(11) -0.0020(10) 0.0241(10) -0.0017(10)
    C12 0.0473(11) 0.0575(13) 0.0450(11) 0.0009(10) 0.0245(10) 0.0001(10)
    C13 0.0439(11) 0.0556(13) 0.0419(11) 0.0048(9) 0.0252(9) 0.0032(9)
    C14 0.0445(10) 0.0468(11) 0.0431(10) -0.0056(9) 0.0268(9) -0.0046(9)
    C15 0.0651(15) 0.0518(13) 0.0556(14) -0.0115(11) 0.0331(12) -0.0165(11)
    C16 0.0647(14) 0.0434(12) 0.0578(14) -0.0062(11) 0.0333(12) -0.0090(10)
    C17 0.0536(13) 0.0743(16) 0.0404(11) -0.0015(11) 0.0276(10) 0.0047(11)
    C18 0.0511(12) 0.0472(12) 0.0426(11) -0.0058(9) 0.0255(10) -0.0031(9)
    C19 0.0578(14) 0.0751(17) 0.0500(13) -0.0036(12) 0.0325(11) -0.0086(12)
    C20 0.0726(17) 0.081(2) 0.089(2) -0.0050(15) 0.0570(17) -0.0115(16)
    C21 0.0587(16) 0.0665(18) 0.105(2) 0.0072(13) 0.0448(18) 0.0044(17)
    C22 0.0608(16) 0.083(2) 0.0673(18) 0.0112(15) 0.0223(14) 0.0197(16)
    C23 0.0647(15) 0.0763(17) 0.0480(13) 0.0036(13) 0.0286(12) 0.0109(12)
    P1 0.0594(4) 0.0487(3) 0.0567(4) 0.0039(3) 0.0394(3) 0.0031(3)
    F1 0.214(3) 0.0915(15) 0.175(2) -0.0149(16) 0.165(2) -0.0274(15)
    F2 0.220(3) 0.0890(14) 0.1101(16) -0.0037(15) 0.1257(18) -0.0170(12)
    F4A 0.173(5) 0.086(3) 0.107(3) 0.039(3) 0.055(3) 0.045(2)
    F5A 0.114(4) 0.182(7) 0.290(9) -0.075(4) 0.096(5) -0.006(7)
    F3A1 0.084(5) 0.156(12) 0.125(10) -0.036(7) 0.055(6) -0.045(8)
    F3A2 0.066(5) 0.075(6) 0.092(7) -0.014(4) 0.060(5) -0.005(5)
    F4B1 0.035(6) 0.090(12) 0.118(14) 0.010(8) -0.027(7) 0.013(11)
    F3B 0.184(13) 0.053(4) 0.127(9) 0.022(8) 0.127(9) 0.030(6)
    F4B2 0.069(10) 0.108(15) 0.183(19) 0.034(10) 0.059(12) -0.026(16)
    F6A1 0.113(9) 0.075(7) 0.062(4) 0.030(7) 0.038(6) 0.024(4)
    F5B 0.144(10) 0.087(7) 0.128(9) -0.066(7) 0.115(8) -0.047(7)
    F6A2 0.140(10) 0.074(6) 0.075(6) 0.034(8) 0.073(7) 0.030(5)
    F6B1 0.062(7) 0.120(14) 0.160(14) 0.027(8) 0.085(9) 0.016(12)
    F6B2 0.106(13) 0.114(17) 0.046(8) 0.003(12) 0.014(7) 0.042(11)
_geom_special_details
;
Bond distances, angles <i>etc</i>. have been calculated using the rounded
fractional coordinates. All su's are estimated from the variances of the
(full) variance-covariance matrix. The cell e.s.d.'s are taken into account in
the estimation of distances, angles and torsion angles
;
loop_
    _geom_bond_atom_site_label_1
    _geom_bond_atom_site_label_2
    _geom_bond_site_symmetry_1
    _geom_bond_site_symmetry_2
    _geom_bond_distance
    _geom_bond_publ_flag
    P1 F6A2 . . 1.593(12) no
    P1 F6B1 . . 1.53(3) no
    P1 F6B2 . . 1.56(3) no
    P1 F3A1 . . 1.521(19) no
    P1 F3A2 . . 1.607(14) no
    P1 F4B1 . . 1.47(2) no
    P1 F1 . . 1.575(3) no
    P1 F2 . . 1.559(3) no
    P1 F4A . . 1.572(5) no
    P1 F5A . . 1.536(12) no
    P1 F3B . . 1.55(2) no
    P1 F4B2 . . 1.45(3) no
    P1 F6A1 . . 1.548(12) no
    P1 F5B . . 1.504(19) no
    F1 F4B2 . . 1.57(3) no
    F3A1 F3A2 . . 0.81(2) no
    F3A1 F6A1 . . 1.62(2) no
    F4B1 F4B2 . . 0.99(4) no
    F6A1 F6A2 . . 0.87(3) no
    F6B1 F6B2 . . 0.62(4) no
    O1 C2 . . 1.370(3) no
    O1 C11 . . 1.423(3) no
    N1 C13 . . 1.469(3) no
    N1 C14 . . 1.321(3) no
    N1 C16 . . 1.369(3) no
    N2 C17 . . 1.466(3) no
    N2 C15 . . 1.371(3) no
    N2 C14 . . 1.327(3) no
    C1 C2 . . 1.366(3) no
    C1 C9 . . 1.421(3) no
    C2 C3 . . 1.413(3) no
    C3 C4 . . 1.359(3) no
    C4 C10 . . 1.417(3) no
    C5 C6 . . 1.361(4) no
    C5 C10 . . 1.406(3) no
    C6 C7 . . 1.391(4) no
    C7 C8 . . 1.368(3) no
    C8 C9 . . 1.409(3) no
    C9 C10 . . 1.413(3) no
    C11 C12 . . 1.515(3) no
    C12 C13 . . 1.503(3) no
    C15 C16 . . 1.336(3) no
    C17 C18 . . 1.507(5) no
    C18 C23 . . 1.379(3) no
    C18 C19 . . 1.377(4) no
    C19 C20 . . 1.373(6) no
    C20 C21 . . 1.372(4) no
    C21 C22 . . 1.363(6) no
    C22 C23 . . 1.378(6) no
    C1 H1 . . 0.9300 no
    C3 H3 . . 0.9300 no
    C4 H4 . . 0.9300 no
    C5 H5 . . 0.9300 no
    C6 H6 . . 0.9300 no
    C7 H7 . . 0.9300 no
    C8 H8 . . 0.9300 no
    C11 H11A . . 0.9700 no
    C11 H11B . . 0.9700 no
    C12 H12B . . 0.9700 no
    C12 H12A . . 0.9700 no
    C13 H13A . . 0.9700 no
    C13 H13B . . 0.9700 no
    C14 H14 . . 0.9300 no
    C15 H15 . . 0.9300 no
    C16 H16 . . 0.9300 no
    C17 H17B . . 0.9700 no
    C17 H17A . . 0.9700 no
    C19 H19 . . 0.9300 no
    C20 H20 . . 0.9300 no
    C21 H21 . . 0.9300 no
    C22 H22 . . 0.9300 no
    C23 H23 . . 0.9300 no
loop_
    _geom_angle_atom_site_label_1
    _geom_angle_atom_site_label_2
    _geom_angle_atom_site_label_3
    _geom_angle_site_symmetry_1
    _geom_angle_site_symmetry_2
    _geom_angle_site_symmetry_3
    _geom_angle
    _geom_angle_publ_flag
    F6B1 P1 F6B2 . . . 23.3(15) no
    F1 P1 F4B2 . . . 62.2(12) no
    F1 P1 F6A1 . . . 90.5(6) no
    F1 P1 F5B . . . 89.2(7) no
    F1 P1 F6A2 . . . 87.0(6) no
    F1 P1 F6B1 . . . 107.6(9) no
    F1 P1 F6B2 . . . 84.5(13) no
    F2 P1 F4A . . . 92.1(3) no
    F2 P1 F5A . . . 89.0(4) no
    F3A1 P1 F2 . . . 94.5(7) no
    F2 P1 F3A2 . . . 89.6(5) no
    F2 P1 F4B1 . . . 82.5(10) no
    F2 P1 F3B . . . 84.9(7) no
    F2 P1 F4B2 . . . 122.2(12) no
    F2 P1 F6A1 . . . 86.9(6) no
    F2 P1 F5B . . . 93.5(7) no
    F2 P1 F6A2 . . . 92.9(6) no
    F2 P1 F6B1 . . . 68.2(9) no
    F2 P1 F6B2 . . . 91.4(13) no
    F4A P1 F5A . . . 84.7(5) no
    F3A1 P1 F3A2 . . . 29.7(8) no
    F3A1 P1 F6A1 . . . 63.8(9) no
    F3A1 P1 F6A2 . . . 94.6(10) no
    F3A2 P1 F6A1 . . . 92.7(8) no
    F3A2 P1 F6A2 . . . 124.2(8) no
    F1 P1 F2 . . . 175.2(2) no
    F1 P1 F4A . . . 89.9(3) no
    F1 P1 F5A . . . 95.6(4) no
    F1 P1 F3A1 . . . 80.7(7) no
    F1 P1 F3A2 . . . 86.5(5) no
    F1 P1 F4B1 . . . 101.9(10) no
    F1 P1 F3B . . . 92.9(7) no
    F6A1 P1 F6A2 . . . 32.0(11) no
    F4B1 P1 F6B2 . . . 171.8(17) no
    F4B1 P1 F4B2 . . . 39.7(15) no
    F4B1 P1 F6B1 . . . 150.5(13) no
    F4B2 P1 F6B2 . . . 145.9(17) no
    F3B P1 F5B . . . 174.0(9) no
    F4B2 P1 F6B1 . . . 169.0(15) no
    P1 F1 F4B2 . . . 55.0(12) no
    P1 F3A1 F6A1 . . . 58.9(9) no
    F3A2 F3A1 F6A1 . . . 138(2) no
    P1 F3A1 F3A2 . . . 81.1(17) no
    P1 F3A2 F3A1 . . . 69.2(16) no
    P1 F4B1 F4B2 . . . 69(2) no
    P1 F4B2 F1 . . . 62.9(13) no
    F1 F4B2 F4B1 . . . 134(3) no
    P1 F4B2 F4B1 . . . 71(2) no
    P1 F6A1 F3A1 . . . 57.3(8) no
    P1 F6A1 F6A2 . . . 76.8(12) no
    F3A1 F6A1 F6A2 . . . 131.3(17) no
    P1 F6A2 F6A1 . . . 71.2(12) no
    P1 F6B1 F6B2 . . . 81(4) no
    P1 F6B2 F6B1 . . . 76(3) no
    C2 O1 C11 . . . 117.66(17) no
    C13 N1 C14 . . . 127.16(18) no
    C13 N1 C16 . . . 124.91(18) no
    C14 N1 C16 . . . 107.93(18) no
    C14 N2 C17 . . . 125.6(2) no
    C15 N2 C17 . . . 126.4(2) no
    C14 N2 C15 . . . 107.99(18) no
    C2 C1 C9 . . . 120.23(19) no
    O1 C2 C1 . . . 125.23(19) no
    O1 C2 C3 . . . 114.29(18) no
    C1 C2 C3 . . . 120.48(19) no
    C2 C3 C4 . . . 120.1(2) no
    C3 C4 C10 . . . 121.29(19) no
    C6 C5 C10 . . . 121.4(3) no
    C5 C6 C7 . . . 120.1(2) no
    C6 C7 C8 . . . 120.2(2) no
    C7 C8 C9 . . . 121.0(2) no
    C1 C9 C10 . . . 119.41(18) no
    C8 C9 C10 . . . 118.57(19) no
    C1 C9 C8 . . . 122.02(19) no
    C4 C10 C5 . . . 122.8(2) no
    C4 C10 C9 . . . 118.48(19) no
    C5 C10 C9 . . . 118.7(2) no
    O1 C11 C12 . . . 106.88(16) no
    C11 C12 C13 . . . 110.15(17) no
    N1 C13 C12 . . . 112.96(17) no
    N1 C14 N2 . . . 109.15(19) no
    N2 C15 C16 . . . 107.2(2) no
    N1 C16 C15 . . . 107.76(19) no
    N2 C17 C18 . . . 112.7(2) no
    C19 C18 C23 . . . 118.8(3) no
    C17 C18 C23 . . . 119.1(3) no
    C17 C18 C19 . . . 122.1(2) no
    C18 C19 C20 . . . 120.5(3) no
    C19 C20 C21 . . . 120.4(4) no
    C20 C21 C22 . . . 119.4(4) no
    C21 C22 C23 . . . 120.6(3) no
    C18 C23 C22 . . . 120.3(3) no
    C9 C1 H1 . . . 120.00 no
    C2 C1 H1 . . . 120.00 no
    C4 C3 H3 . . . 120.00 no
    C2 C3 H3 . . . 120.00 no
    C3 C4 H4 . . . 119.00 no
    C10 C4 H4 . . . 119.00 no
    C10 C5 H5 . . . 119.00 no
    C6 C5 H5 . . . 119.00 no
    C5 C6 H6 . . . 120.00 no
    C7 C6 H6 . . . 120.00 no
    C6 C7 H7 . . . 120.00 no
    C8 C7 H7 . . . 120.00 no
    C7 C8 H8 . . . 120.00 no
    C9 C8 H8 . . . 119.00 no
    O1 C11 H11A . . . 110.00 no
    O1 C11 H11B . . . 110.00 no
    C12 C11 H11A . . . 110.00 no
    C12 C11 H11B . . . 110.00 no
    H11A C11 H11B . . . 109.00 no
    H12A C12 H12B . . . 108.00 no
    C11 C12 H12B . . . 110.00 no
    C11 C12 H12A . . . 110.00 no
    C13 C12 H12A . . . 110.00 no
    C13 C12 H12B . . . 110.00 no
    N1 C13 H13B . . . 109.00 no
    N1 C13 H13A . . . 109.00 no
    H13A C13 H13B . . . 108.00 no
    C12 C13 H13A . . . 109.00 no
    C12 C13 H13B . . . 109.00 no
    N1 C14 H14 . . . 125.00 no
    N2 C14 H14 . . . 125.00 no
    C16 C15 H15 . . . 126.00 no
    N2 C15 H15 . . . 126.00 no
    C15 C16 H16 . . . 126.00 no
    N1 C16 H16 . . . 126.00 no
    N2 C17 H17A . . . 109.00 no
    H17A C17 H17B . . . 108.00 no
    C18 C17 H17B . . . 109.00 no
    N2 C17 H17B . . . 109.00 no
    C18 C17 H17A . . . 109.00 no
    C18 C19 H19 . . . 120.00 no
    C20 C19 H19 . . . 120.00 no
    C21 C20 H20 . . . 120.00 no
    C19 C20 H20 . . . 120.00 no
    C22 C21 H21 . . . 120.00 no
    C20 C21 H21 . . . 120.00 no
    C21 C22 H22 . . . 120.00 no
    C23 C22 H22 . . . 120.00 no
    C18 C23 H23 . . . 120.00 no
    C22 C23 H23 . . . 120.00 no
loop_
    _geom_torsion_atom_site_label_1
    _geom_torsion_atom_site_label_2
    _geom_torsion_atom_site_label_3
    _geom_torsion_atom_site_label_4
    _geom_torsion_site_symmetry_1
    _geom_torsion_site_symmetry_2
    _geom_torsion_site_symmetry_3
    _geom_torsion_site_symmetry_4
    _geom_torsion
    _geom_torsion_publ_flag
    C11 O1 C2 C1 . . . . 5.0(5) no
    C11 O1 C2 C3 . . . . -174.6(3) no
    C2 O1 C11 C12 . . . . 173.4(3) no
    C14 N1 C13 C12 . . . . -24.7(4) no
    C16 N1 C13 C12 . . . . 154.2(3) no
    C13 N1 C14 N2 . . . . 178.5(3) no
    C16 N1 C14 N2 . . . . -0.5(4) no
    C13 N1 C16 C15 . . . . -178.3(3) no
    C14 N1 C16 C15 . . . . 0.8(4) no
    C15 N2 C14 N1 . . . . 0.1(4) no
    C17 N2 C14 N1 . . . . 179.9(3) no
    C14 N2 C15 C16 . . . . 0.4(4) no
    C17 N2 C15 C16 . . . . -179.4(3) no
    C14 N2 C17 C18 . . . . 113.9(3) no
    C15 N2 C17 C18 . . . . -66.4(4) no
    C9 C1 C2 O1 . . . . -178.4(3) no
    C9 C1 C2 C3 . . . . 1.1(5) no
    C2 C1 C9 C8 . . . . 179.9(3) no
    C2 C1 C9 C10 . . . . 0.4(5) no
    O1 C2 C3 C4 . . . . 178.0(3) no
    C1 C2 C3 C4 . . . . -1.5(5) no
    C2 C3 C4 C10 . . . . 0.3(5) no
    C3 C4 C10 C5 . . . . -178.3(3) no
    C3 C4 C10 C9 . . . . 1.2(5) no
    C10 C5 C6 C7 . . . . 0.3(6) no
    C6 C5 C10 C4 . . . . -179.5(3) no
    C6 C5 C10 C9 . . . . 1.1(5) no
    C5 C6 C7 C8 . . . . -1.1(6) no
    C6 C7 C8 C9 . . . . 0.5(5) no
    C7 C8 C9 C1 . . . . -178.7(3) no
    C7 C8 C9 C10 . . . . 0.8(5) no
    C1 C9 C10 C4 . . . . -1.6(4) no
    C1 C9 C10 C5 . . . . 177.9(3) no
    C8 C9 C10 C4 . . . . 178.9(3) no
    C8 C9 C10 C5 . . . . -1.5(5) no
    O1 C11 C12 C13 . . . . -176.6(3) no
    C11 C12 C13 N1 . . . . -169.8(3) no
    N2 C15 C16 N1 . . . . -0.7(4) no
    N2 C17 C18 C19 . . . . -31.7(3) no
    N2 C17 C18 C23 . . . . 150.2(2) no
    C17 C18 C19 C20 . . . . -177.6(3) no
    C23 C18 C19 C20 . . . . 0.6(4) no
    C17 C18 C23 C22 . . . . 178.0(3) no
    C19 C18 C23 C22 . . . . -0.3(4) no
    C18 C19 C20 C21 . . . . -0.1(5) no
    C19 C20 C21 C22 . . . . -0.9(5) no
    C20 C21 C22 C23 . . . . 1.2(5) no
    C21 C22 C23 C18 . . . . -0.7(5) no
loop_
    _geom_hbond_atom_site_label_D
    _geom_hbond_atom_site_label_H
    _geom_hbond_atom_site_label_A
    _geom_hbond_site_symmetry_A
    _geom_hbond_distance_DH
    _geom_hbond_distance_HA
    _geom_hbond_distance_DA
    _geom_hbond_angle_DHA
    _geom_hbond_publ_flag
    C16 H16 F2 1_565 0.93 2.41 3.304(3) 160 yes
    C19 H19 F2 6_555 0.93 2.49 3.393(3) 162 yes
    C14 H14 F4A . 0.93 2.48 3.406(6) 171 yes
    C4 H4 F5A 3_565 0.93 2.55 3.315(11) 140 yes
    C13 H13B Cg2 3_575 0.97 2.65 3.560(3) 157 yes
_iucr_refine_instructions_details
;
TITL HK01_0M IN C2/C
CELL  0.71073 28.33090 10.24470 20.09690 90.00000 130.29601 90.00000
ZERR 8  0.00050  0.00020  0.00040  0.00000  0.00100  0.00000
LATT 7
SYMM -X, Y, -Z+ 0.50000
SFAC C H N O F P
UNIT 184 184 16 8 48 8
TEMP 23
L.S. 12
ACTA 50
BOND $H
FMAP 2
PLAN 20
CONF
HTAB
DFIX 1.55 .02 P1 F3A1 P1 F3A2 P1 F4A P1 F5A P1 F6A1 P1 F6A2
DFIX 1.55 .02 P1 F3B P1 F4B1 P1 F4B2 P1 F5B P1 F6B1 P1 F6B2
SIMU F3A1 F3A2 F4A F5A F6A1 F6A2 F3B F4B1 F4B2 F5B F6B1 F6B2
ISOR F3A1 F3A2 F4A F5A F6A1 F6A2 F3B F4B1 F4B2 F5B F6B1 F6B2
WGHT    0.051500    4.963500
EXTI    0.000932
FVAR       0.15948
N1    3    0.202258    1.109614    0.271172    11.00000    0.04437    0.04445 =
         0.04327   -0.00189    0.02741    0.00085
N2    3    0.271865    1.037226    0.402190    11.00000    0.04720    0.05467 =
         0.04138   -0.00368    0.02721   -0.00198
O1    4    0.069160    0.879759   -0.004050    11.00000    0.06014    0.05487 =
         0.04317   -0.00034    0.02146    0.00023
C1    1   -0.007455    0.973968   -0.148179    11.00000    0.04724    0.04618 =
         0.04758   -0.00506    0.02942   -0.00606
AFIX  43
H1    2    0.004618    1.058726   -0.126870    11.00000   -1.20000
AFIX   0
C2    1    0.022239    0.870589   -0.092412    11.00000    0.04377    0.05303 =
         0.04167   -0.00004    0.02577   -0.00212
C3    1    0.005102    0.741298   -0.124123    11.00000    0.05589    0.04663 =
         0.05279    0.00396    0.03474    0.00241
AFIX  43
H3    2    0.026193    0.671436   -0.085950    11.00000   -1.20000
AFIX   0
C4    1   -0.042154    0.718900   -0.210322    11.00000    0.06098    0.04412 =
         0.05717   -0.00683    0.03896   -0.00510
AFIX  43
H4    2   -0.053183    0.633400   -0.230438    11.00000   -1.20000
AFIX   0
C5    1   -0.125115    0.803783   -0.359325    11.00000    0.05973    0.06346 =
         0.04886   -0.01319    0.03091   -0.00431
AFIX  43
H5    2   -0.137899    0.719143   -0.380515    11.00000   -1.20000
AFIX   0
C6    1   -0.155353    0.906190   -0.415279    11.00000    0.05500    0.08466 =
         0.04287   -0.00815    0.02494    0.00634
AFIX  43
H6    2   -0.188524    0.891062   -0.473981    11.00000   -1.20000
AFIX   0
C7    1   -0.136720    1.033383   -0.384802    11.00000    0.05831    0.07004 =
         0.04879    0.00872    0.03194    0.01538
AFIX  43
H7    2   -0.157048    1.103062   -0.423387    11.00000   -1.20000
AFIX   0
C8    1   -0.088604    1.056422   -0.298283    11.00000    0.05543    0.05203 =
         0.05284    0.00187    0.03329    0.00305
AFIX  43
H8    2   -0.076762    1.141917   -0.278546    11.00000   -1.20000
AFIX   0
C9    1   -0.056711    0.952485   -0.238611    11.00000    0.04150    0.05138 =
         0.04387   -0.00169    0.02879   -0.00167
C10   1   -0.074972    0.823319   -0.270188    11.00000    0.04604    0.05303 =
         0.04527   -0.00546    0.03063   -0.00170
C11   1    0.085379    1.006378    0.033956    11.00000    0.04798    0.05636 =
         0.04390   -0.00170    0.02408   -0.00197
AFIX  23
H11A  2    0.049070    1.051357    0.017580    11.00000   -1.20000
H11B  2    0.103065    1.057679    0.014246    11.00000   -1.20000
AFIX   0
C12   1    0.132336    0.987814    0.131953    11.00000    0.04729    0.05751 =
         0.04497    0.00015    0.02448    0.00093
AFIX  23
H12A  2    0.115212    0.931248    0.150387    11.00000   -1.20000
H12B  2    0.169198    0.946457    0.147830    11.00000   -1.20000
AFIX   0
C13   1    0.149085    1.117400    0.177305    11.00000    0.04388    0.05562 =
         0.04189    0.00322    0.02524    0.00483
AFIX  23
H13A  2    0.158581    1.178481    0.150524    11.00000   -1.20000
H13B  2    0.113661    1.151057    0.169184    11.00000   -1.20000
AFIX   0
C14   1    0.221599    1.005956    0.321924    11.00000    0.04447    0.04677 =
         0.04310   -0.00460    0.02680   -0.00559
AFIX  43
H14   2    0.202965    0.924138    0.304230    11.00000   -1.20000
AFIX   0
C15   1    0.284777    1.166192    0.402186    11.00000    0.06511    0.05178 =
         0.05558   -0.01651    0.03310   -0.01149
AFIX  43
H15   2    0.317622    1.213651    0.449709    11.00000   -1.20000
AFIX   0
C16   1    0.241359    1.210915    0.321163    11.00000    0.06474    0.04339 =
         0.05777   -0.00899    0.03334   -0.00618
AFIX  43
H16   2    0.238245    1.295690    0.302117    11.00000   -1.20000
AFIX   0
C17   1    0.306897    0.948568    0.477281    11.00000    0.05363    0.07433 =
         0.04037    0.00473    0.02760   -0.00145
AFIX  23
H17A  2    0.284551    0.866818    0.460864    11.00000   -1.20000
H17B  2    0.309950    0.986611    0.524141    11.00000   -1.20000
AFIX   0
C18   1    0.371092    0.921293    0.509988    11.00000    0.05107    0.04718 =
         0.04256   -0.00313    0.02552   -0.00583
C19   1    0.384330    0.918848    0.455031    11.00000    0.05776    0.07506 =
         0.05004   -0.00860    0.03249   -0.00362
AFIX  43
H19   2    0.353406    0.937714    0.396122    11.00000   -1.20000
AFIX   0
C20   1    0.442863    0.888755    0.486564    11.00000    0.07260    0.08088 =
         0.08892   -0.01154    0.05696   -0.00498
AFIX  43
H20   2    0.451275    0.887207    0.448856    11.00000   -1.20000
AFIX   0
C21   1    0.489001    0.860962    0.573372    11.00000    0.05869    0.06654 =
         0.10540    0.00438    0.04479    0.00717
AFIX  43
H21   2    0.528464    0.839482    0.594478    11.00000   -1.20000
AFIX   0
C22   1    0.476452    0.865130    0.628384    11.00000    0.06079    0.08305 =
         0.06730    0.01972    0.02234    0.01116
AFIX  43
H22   2    0.507776    0.848031    0.687458    11.00000   -1.20000
AFIX   0
C23   1    0.417807    0.894434    0.597288    11.00000    0.06469    0.07633 =
         0.04797    0.01094    0.02857    0.00355
AFIX  43
H23   2    0.409689    0.896110    0.635323    11.00000   -1.20000
AFIX   0
P1    6    0.196832    0.602381    0.314720    11.00000    0.05938    0.04874 =
         0.05672    0.00309    0.03940    0.00391
F1    5    0.197582    0.690764    0.379510    11.00000    0.21445    0.09148 =
         0.17522   -0.02739    0.16537   -0.01492
F2    5    0.202060    0.517007    0.255534    11.00000    0.22027    0.08895 =
         0.11014   -0.01700    0.12569   -0.00372
PART 1
F3A1  5    0.263391    0.650050    0.372332    10.35000    0.08394    0.15593 =
         0.12534   -0.04502    0.05479   -0.03609
F3A2  5    0.248195    0.699819    0.331997    10.35000    0.06591    0.07524 =
         0.09207   -0.00475    0.06020   -0.01350
PART 2
F3B   5    0.217294    0.716446    0.287512    10.30000    0.18394    0.05251 =
         0.12723    0.02962    0.12714    0.02237
PART 1
F4A   5    0.155752    0.706807    0.240659    10.70000    0.17293    0.08639 =
         0.10734    0.04511    0.05491    0.03891
PART 2
F4B1  5    0.132549    0.617105    0.233289    10.15000    0.03533    0.08987 =
         0.11793    0.01255   -0.02651    0.00997
F4B2  5    0.139505    0.665330    0.281892    10.15000    0.06901    0.10769 =
         0.18310   -0.02558    0.05858    0.03433
PART 1
F5A   5    0.134875    0.535512    0.273913    10.70000    0.11389    0.18210 =
         0.28962   -0.00606    0.09613   -0.07496
PART 2
F5B   5    0.170502    0.492757    0.331655    10.30000    0.14350    0.08702 =
         0.12763   -0.04663    0.11542   -0.06556
PART 1
F6A1  5    0.246220    0.511513    0.390860    10.35000    0.11343    0.07509 =
         0.06233    0.02437    0.03815    0.02979
F6A2  5    0.211831    0.482470    0.376163    10.35000    0.14022    0.07449 =
         0.07536    0.02992    0.07314    0.03439
PART 2
F6B1  5    0.260875    0.539899    0.366510    10.15000    0.06209    0.11973 =
         0.15992    0.01644    0.08464    0.02740
F6B2  5    0.263948    0.566387    0.397133    10.15000    0.10623    0.11379 =
         0.04645    0.04224    0.01447    0.00336
HKLF 4
REM  HK01_0M IN C2/C
REM R1 =  0.0565 for   3915 Fo > 4sig(Fo)  and  0.0753 for all   5095 data
REM    371 parameters refined using    210 restraints
END
WGHT      0.0500      5.0316
REM Highest difference peak  0.347,  deepest hole -0.391,  1-sigma level  0.039
Q1    1   0.1526  0.4841  0.2333  11.00000  0.05    0.35
Q2    1   0.2356  0.6631  0.3904  11.00000  0.05    0.29
Q3    1   0.1605  0.6347  0.3382  11.00000  0.05    0.23
Q4    1   0.2397  0.6008  0.3121  11.00000  0.05    0.21
Q5    1   0.2360  0.5433  0.3099  11.00000  0.05    0.18
Q6    1   0.1884  0.7180  0.2628  11.00000  0.05    0.18
Q7    1   0.1751  0.5945  0.2592  11.00000  0.05    0.16
Q8    1   0.1596  0.6442  0.2001  11.00000  0.05    0.15
Q9    1  -0.0733  0.8878 -0.2492  11.00000  0.05    0.14
Q10   1   0.0184  0.9258 -0.1293  11.00000  0.05    0.14
Q11   1   0.1810  0.5379  0.3169  11.00000  0.05    0.13
Q12   1  -0.0989  0.8209 -0.3082  11.00000  0.05    0.13
Q13   1   0.2107  0.4572  0.3308  11.00000  0.05    0.13
Q14   1   0.2265  0.4956  0.3300  11.00000  0.05    0.13
Q15   1   0.1172  0.9949  0.0872  11.00000  0.05    0.13
Q16   1  -0.0365  0.9574 -0.1964  11.00000  0.05    0.13
Q17   1   0.2216  0.7806  0.2778  11.00000  0.05    0.13
Q18   1   0.3717  0.8736  0.4802  11.00000  0.05    0.12
Q19   1   0.1884  0.6280  0.2296  11.00000  0.05    0.12
Q20   1   0.2238  0.5881  0.3526  11.00000  0.05    0.12
;
