# Supplementary material for: 1-Benzyl-3-[3-(naphthalen-2-yl­oxy)prop­yl]imidazolium hexa­fluoro­phosphate
Source: Acta Crystallogr Sect E Struct Rep Online. 2011 Jul 16;67(Pt 8):o2062. doi: 10.1107/S1600536811026663 (PMC3213508; doi:10.1107/S1600536811026663)
Supplement: Supplementary file 2 [file e-67-o2062-Isup2.hkl]

# 
# h,k,l, Fc-squared, Fo-squared, sigma(Fo-squared) and status flag 
# 
data_I
_shelx_title ' HK01_0M IN C2/C' 
_shelx_refln_list_code          4 
_shelx_F_calc_maximum      711.93 
_exptl_crystal_F_000      2016.00 
_reflns_d_resolution_high  0.7700 
 
loop_ 
 _symmetry_equiv_pos_as_xyz 
 'x, y, z' 
 '-x, y, -z+1/2' 
 'x+1/2, y+1/2, z' 
 '-x+1/2, y+1/2, -z+1/2' 
 '-x, -y, -z' 
 'x, -y, z-1/2' 
 '-x+1/2, -y+1/2, -z' 
 'x+1/2, -y+1/2, z-1/2' 
 
_cell_length_a    28.3309 
_cell_length_b    10.2447 
_cell_length_c    20.0969 
_cell_angle_alpha  90.000 
_cell_angle_beta  130.296 
_cell_angle_gamma  90.000 
 
_shelx_F_squared_multiplier     1.000 
 
loop_ 
 _refln_index_h 
 _refln_index_k 
 _refln_index_l 
 _refln_F_squared_calc 
 _refln_F_squared_meas 
 _refln_F_squared_sigma 
 _refln_observed_status 
   2   0   0    39187.13    37169.71    522.50 o 
   4   0   0     8340.40     8071.10     86.29 o 
   6   0   0      469.45      431.89     15.97 o 
   8   0   0      239.11      288.83     14.35 o 
  10   0   0     2146.61     2017.36     37.21 o 
  12   0   0     2607.32     2862.25     48.92 o 
  14   0   0    12930.75    13646.58    160.24 o 
  16   0   0     2762.01     2490.27     57.78 o 
  18   0   0     3049.42     2745.25     84.89 o 
  20   0   0       82.60       65.51     11.83 o 
  22   0   0        5.74       -0.53      7.16 o 
  24   0   0        8.61        4.60     15.62 o 
  26   0   0       57.93       64.82     19.55 o 
   1   1   0     2801.50     2461.75     21.67 o 
   3   1   0    22414.80    23354.43    325.52 o 
   5   1   0    45737.33    45540.12    435.60 o 
   7   1   0     4065.50     3835.93     33.28 o 
   9   1   0     3057.62     2963.74     29.89 o 
  11   1   0       24.82       18.51      3.46 o 
  13   1   0    11886.02    11716.23     80.63 o 
  15   1   0      268.06      235.57     13.75 o 
  17   1   0       50.58       81.29      9.66 o 
  19   1   0       55.14       65.40      9.98 o 
  21   1   0       21.54       13.63      6.62 o 
  23   1   0      124.52      121.06     17.07 o 
  25   1   0       73.63       61.24     16.35 o 
  27   1   0        3.73       -0.47      7.17 o 
   0   2   0    91296.41    89405.41   1719.38 o 
   2   2   0    11784.76    11589.45    130.58 o 
   4   2   0    12054.50    11594.24     96.53 o 
   6   2   0      826.53      717.78     14.21 o 
   8   2   0      201.77      203.81      8.79 o 
  10   2   0     2074.96     2053.55     27.60 o 
  12   2   0     1459.70     1455.00     22.64 o 
  14   2   0     2383.21     2488.44     35.13 o 
  16   2   0       11.15       15.97      5.04 o 
  18   2   0      136.17       95.18      9.54 o 
  20   2   0        8.06       13.46      8.32 o 
  22   2   0      403.52      419.39     25.00 o 
  24   2   0       80.95       62.49     18.02 o 
  26   2   0        5.49       -3.42      8.92 o 
   1   3   0    17149.17    16391.73    109.80 o 
   3   3   0     7342.28     7110.56     54.39 o 
   5   3   0     1969.50     2000.41     24.72 o 
   7   3   0      798.60      837.58     16.16 o 
   9   3   0     1309.68     1396.71     23.06 o 
  11   3   0       84.13       71.97      6.80 o 
  13   3   0       68.58       76.86      7.87 o 
  15   3   0      244.75      247.41     13.77 o 
  17   3   0      214.91      227.48     16.64 o 
  19   3   0      247.62      267.35     18.07 o 
  21   3   0      186.97      261.02     21.46 o 
  23   3   0      645.11      658.15     34.71 o 
  25   3   0       72.21       48.05     12.40 o 
  27   3   0       30.10       16.54     16.21 o 
   0   4   0      806.98      998.69     22.09 o 
   2   4   0    10041.33     9087.65     68.13 o 
   4   4   0     1166.48     1126.34     25.59 o 
   6   4   0      416.67      486.55     12.66 o 
   8   4   0     9275.35     9674.07     68.36 o 
  10   4   0     1526.72     1296.29     22.62 o 
  12   4   0      847.60      702.35     18.41 o 
  14   4   0       92.76       80.47      9.33 o 
  16   4   0       22.48       26.80      6.08 o 
  18   4   0      962.20      858.48     29.75 o 
  20   4   0       81.22       66.54     12.96 o 
  22   4   0     1953.77     1958.03     54.89 o 
  24   4   0      108.89       74.34     13.54 o 
  26   4   0       10.81        6.18      7.63 o 
   1   5   0      761.81      825.17     14.37 o 
   3   5   0     1810.13     1659.87     22.72 o 
   5   5   0     9511.46     9781.20     71.48 o 
   7   5   0        9.20        8.46      2.89 o 
   9   5   0     2880.09     2878.63     37.01 o 
  11   5   0      431.01      451.53     15.55 o 
  13   5   0      934.09      911.56     25.42 o 
  15   5   0     1704.56     1536.04     34.98 o 
  17   5   0      256.99      345.25     17.64 o 
  19   5   0      769.81      851.18     35.55 o 
  21   5   0       23.92       15.10      9.14 o 
  23   5   0       74.35       54.04     11.31 o 
  25   5   0       46.21        6.56     30.09 o 
   0   6   0      260.37      261.14     12.06 o 
   2   6   0      751.99      763.08     15.32 o 
   4   6   0     1715.71     1508.06     24.22 o 
   6   6   0      677.84      830.12     18.67 o 
   8   6   0     1074.59     1165.28     23.17 o 
  10   6   0      559.33      545.50     17.16 o 
  12   6   0      267.76      257.81     15.50 o 
  14   6   0      310.23      358.94     16.30 o 
  16   6   0      751.72      795.92     48.55 o 
  18   6   0       19.52       16.60      9.02 o 
  20   6   0      641.95      635.10     33.82 o 
  22   6   0       65.98       76.97     13.05 o 
  24   6   0        0.73       -0.29     11.54 o 
   1   7   0     1280.99     1214.79     23.77 o 
   3   7   0      681.02      753.07     22.39 o 
   5   7   0       29.27       32.10      5.28 o 
   7   7   0        6.42        2.74      4.28 o 
   9   7   0        0.63        1.94      5.51 o 
  11   7   0       24.59       18.90      5.67 o 
  13   7   0       68.07      147.83     14.96 o 
  15   7   0      162.73      187.71     18.45 o 
  17   7   0        9.23       13.81     10.95 o 
  19   7   0       84.04       83.65     22.31 o 
  21   7   0        0.03       -5.07      7.16 o 
  23   7   0       11.88       13.85     11.69 o 
   0   8   0     1807.08     1747.43     47.23 o 
   2   8   0      307.82      284.14     14.74 o 
   4   8   0     1276.19     1236.40     31.72 o 
   6   8   0      726.72      685.74     25.64 o 
   8   8   0      155.29      151.39     14.86 o 
  10   8   0      351.39      300.63     18.79 o 
  12   8   0       32.19       32.38      8.68 o 
  14   8   0      465.73      506.60     32.98 o 
  16   8   0      102.53       85.53     17.62 o 
  18   8   0       18.28        0.45     10.75 o 
  20   8   0       27.69       18.23     10.78 o 
  22   8   0       20.51       -2.81     20.48 o 
   1   9   0      279.43      272.81     17.36 o 
   3   9   0       97.29      114.46     12.12 o 
   5   9   0       20.55       44.47      9.07 o 
   7   9   0      218.40      244.37     18.96 o 
   9   9   0      342.71      318.31     20.65 o 
  11   9   0      394.71      387.35     30.09 o 
  13   9   0      244.13      286.98     28.25 o 
  15   9   0       37.00       42.24     14.03 o 
  17   9   0       18.74        2.51     19.80 o 
  19   9   0       20.44       19.52     12.32 o 
   0  10   0     2221.91     2215.42     64.96 o 
   2  10   0     1913.84     1989.89     44.20 o 
   4  10   0       87.78       61.62      8.78 o 
   6  10   0        3.42        9.00      5.35 o 
   8  10   0      264.67      313.63     30.12 o 
  10  10   0       19.45       22.01     10.22 o 
  12  10   0      127.95      124.69     20.74 o 
  14  10   0        1.49        5.85      8.51 o 
  16  10   0        9.04       -2.81     13.97 o 
  18  10   0      168.68      223.21     25.57 o 
   1  11   0        2.84       10.31      9.59 o 
   3  11   0      120.96       92.29     13.22 o 
   5  11   0        0.15       -3.42      5.45 o 
   7  11   0       34.13       37.24      8.17 o 
   9  11   0       10.00        8.25      7.56 o 
  11  11   0       12.62       -2.21      7.76 o 
  13  11   0       97.86      103.15     18.41 o 
  15  11   0       28.48        4.29      7.64 o 
   0  12   0      131.33      161.20     34.29 o 
   2  12   0       25.95        7.38     12.20 o 
   4  12   0       87.88       58.16     14.65 o 
   6  12   0        0.53        1.93      7.20 o 
   8  12   0        4.68        8.76      8.26 o 
  10  12   0       96.58      124.19     18.87 o 
  12  12   0        1.95       -4.63      7.60 o 
   1  13   0      122.93      104.67     25.11 o 
   3  13   0       25.09       -7.09      7.09 o 
   5  13   0       10.04       16.00     17.57 o 
 -27   1   1        1.46       -3.97     15.88 o 
 -25   1   1       29.36       25.29      7.43 o 
 -23   1   1       35.61       27.13      8.21 o 
 -21   1   1       29.05       48.02      7.56 o 
 -19   1   1      694.98      715.60     20.95 o 
 -17   1   1      296.70      346.22     18.23 o 
 -15   1   1       34.65       65.62      8.48 o 
 -13   1   1      546.66      517.41     14.88 o 
 -11   1   1     5409.23     5311.49     48.32 o 
  -9   1   1       51.41       80.29      6.10 o 
  -7   1   1      179.16      196.62      7.24 o 
  -5   1   1     6062.53     5882.45     40.95 o 
  -3   1   1    13646.57    13112.39    108.24 o 
  -1   1   1      352.22      253.38      8.13 o 
   1   1   1    12869.21    12212.66     84.82 o 
   3   1   1    18624.70    17364.91    206.46 o 
   5   1   1     4270.33     3894.03     37.94 o 
   7   1   1     1176.33     1135.31     17.78 o 
   9   1   1      760.81      858.34     18.09 o 
  11   1   1      158.26      158.86      9.52 o 
  13   1   1      651.84      614.90     16.27 o 
  15   1   1      781.33      855.21     23.63 o 
  17   1   1      745.39      818.94     24.62 o 
  19   1   1      113.94      111.72     11.78 o 
  21   1   1        6.30        4.43      6.37 o 
  23   1   1        4.74       25.35      7.38 o 
  25   1   1       68.80       28.57      9.58 o 
  27   1   1       60.54       32.05     10.07 o 
 -28   2   1      104.14      119.89     18.52 o 
 -26   2   1      140.01      194.28     27.15 o 
 -24   2   1      386.32      430.96     35.58 o 
 -22   2   1      401.07      372.37     19.87 o 
 -20   2   1      912.02      899.56     23.78 o 
 -18   2   1      165.25      137.06     10.97 o 
 -16   2   1     3786.30     3741.45     46.63 o 
 -14   2   1        1.74       11.08      3.38 o 
 -12   2   1      121.94      165.64      8.42 o 
 -10   2   1      577.14      637.52     14.29 o 
  -8   2   1        6.56        7.09      2.71 o 
  -6   2   1    18307.54    17448.14    102.94 o 
  -4   2   1    24834.70    26500.81    185.68 o 
  -2   2   1     5535.45     5019.61     47.90 o 
   0   2   1   204582.56   210956.39   5322.77 o 
   2   2   1   126339.23   128125.76   1666.96 o 
   4   2   1        6.15        7.88      3.64 o 
   6   2   1       13.94        8.76      2.56 o 
   8   2   1     1781.01     1730.84     24.43 o 
  10   2   1     2381.08     2180.36     29.14 o 
  12   2   1     3669.31     3592.05     43.27 o 
  14   2   1     4731.90     4590.06     57.20 o 
  16   2   1      344.36      353.75     19.06 o 
  18   2   1     3083.46     3048.40     56.05 o 
  20   2   1       23.94       27.10      7.31 o 
  22   2   1      568.34      568.13     23.85 o 
  24   2   1       45.49       46.04      9.10 o 
  26   2   1        0.09       -6.91      6.91 o 
 -27   3   1       52.20       74.70     18.23 o 
 -25   3   1      414.61      496.48     39.63 o 
 -23   3   1      223.66      278.30     37.37 o 
 -21   3   1      300.26      265.27     19.32 o 
 -19   3   1     1633.42     1560.64     34.02 o 
 -17   3   1      715.66      756.48     21.48 o 
 -15   3   1       16.31       12.95      4.75 o 
 -13   3   1     1427.79     1380.26     24.80 o 
 -11   3   1     5801.84     5722.70     56.44 o 
  -9   3   1     5132.86     5301.39     46.20 o 
  -7   3   1     2614.11     2740.45     30.47 o 
  -5   3   1     1949.67     1747.22     21.56 o 
  -3   3   1     7885.13     7285.38     52.70 o 
  -1   3   1    31164.15    31156.45    159.17 o 
   1   3   1      498.18      484.88     15.18 o 
   3   3   1     3436.81     3475.70     35.67 o 
   5   3   1      149.88      175.09      8.37 o 
   7   3   1       71.13      128.28      7.87 o 
   9   3   1     1935.07     1905.30     27.91 o 
  11   3   1      429.88      392.36     12.87 o 
  13   3   1      365.95      360.80     14.07 o 
  15   3   1     1399.47     1255.36     31.77 o 
  17   3   1     1063.35     1004.00     31.06 o 
  19   3   1      334.98      395.88     20.11 o 
  21   3   1       76.84       64.62     10.90 o 
  23   3   1       19.85        9.50      6.42 o 
  25   3   1        6.14       40.24     12.82 o 
 -26   4   1       28.82       10.31     15.36 o 
 -24   4   1      210.19      253.09     34.30 o 
 -22   4   1       10.63       17.55      6.01 o 
 -20   4   1      726.09      730.82     35.23 o 
 -18   4   1       39.80       51.01      7.35 o 
 -16   4   1      309.90      268.81     13.73 o 
 -14   4   1      900.27      896.21     22.89 o 
 -12   4   1      737.01      825.93     19.00 o 
 -10   4   1       48.05       67.04      6.19 o 
  -8   4   1     1321.18     1338.86     22.46 o 
  -6   4   1        2.12       16.00      3.10 o 
  -4   4   1     1283.48     1178.05     18.40 o 
  -2   4   1     6049.79     6020.69     39.74 o 
   0   4   1     2505.44     2478.45     26.96 o 
   2   4   1      110.32      120.98      6.69 o 
   4   4   1     4894.08     5251.81     47.90 o 
   6   4   1     2656.41     2726.93     31.15 o 
   8   4   1     2226.71     2388.32     33.20 o 
  10   4   1      768.65      743.23     19.40 o 
  12   4   1     1749.19     1804.44     31.25 o 
  14   4   1     1018.24      975.34     27.07 o 
  16   4   1        3.38       12.84      6.23 o 
  18   4   1      264.15      290.81     18.28 o 
  20   4   1      164.53      169.45     15.67 o 
  22   4   1       10.92       -4.30      7.08 o 
  24   4   1        0.29        7.02      5.87 o 
 -25   5   1        4.20       25.74     13.97 o 
 -23   5   1       58.23       91.22     20.74 o 
 -21   5   1       67.91       71.19     10.86 o 
 -19   5   1      777.29      862.39     33.57 o 
 -17   5   1        2.67        5.28      4.26 o 
 -15   5   1      318.16      274.94     15.23 o 
 -13   5   1       30.55       64.93      7.25 o 
 -11   5   1        0.01       17.96      4.44 o 
  -9   5   1      236.03      235.01      9.97 o 
  -7   5   1      195.03      238.21      9.58 o 
  -5   5   1     3545.14     3581.12     53.44 o 
  -3   5   1     1243.23     1101.69     16.68 o 
  -1   5   1      135.51      102.41      6.15 o 
   1   5   1     1187.45     1445.58     23.13 o 
   3   5   1    14788.99    15357.47     96.64 o 
   5   5   1     1402.07     1498.14     23.24 o 
   7   5   1        0.39       21.53      3.53 o 
   9   5   1      174.65      204.65     11.88 o 
  11   5   1       98.47      133.28     11.50 o 
  13   5   1      455.08      439.97     18.26 o 
  15   5   1        0.04       12.81      5.95 o 
  17   5   1      809.25      872.83     32.61 o 
  19   5   1      198.81      203.02     15.49 o 
  21   5   1        0.58       -4.07      5.58 o 
  23   5   1       26.13       -0.73     11.09 o 
  25   5   1        0.22       14.54     13.97 o 
 -24   6   1       12.99       17.79     16.82 o 
 -22   6   1        0.08       -0.93     13.47 o 
 -20   6   1      497.72      507.44     29.50 o 
 -18   6   1      379.50      302.66     23.72 o 
 -16   6   1        0.72       -0.98      7.88 o 
 -14   6   1      655.63      678.08     26.07 o 
 -12   6   1      807.61      775.45     22.33 o 
 -10   6   1     2003.01     1998.57     32.49 o 
  -8   6   1     1277.04     1193.38     22.83 o 
  -6   6   1     9646.08     9824.67     73.97 o 
  -4   6   1     1103.27      946.32     17.44 o 
  -2   6   1     5430.32     5118.44     47.10 o 
   0   6   1       55.82       68.83      4.94 o 
   2   6   1        0.67       16.96      3.41 o 
   4   6   1     4560.02     4698.52     45.61 o 
   6   6   1       10.06        6.48      2.90 o 
   8   6   1      522.39      560.44     17.46 o 
  10   6   1     2017.03     1901.51     34.48 o 
  12   6   1      529.49      433.55     18.38 o 
  14   6   1      283.59      368.32     22.81 o 
  16   6   1      882.23      928.36     30.97 o 
  18   6   1     1530.74     1431.43     44.71 o 
  20   6   1        5.22        4.85      8.81 o 
  22   6   1       61.52       79.80     22.27 o 
  24   6   1        0.50       -8.48      8.48 o 
 -23   7   1       50.58       55.87     23.12 o 
 -21   7   1       58.02       41.68     10.34 o 
 -19   7   1       12.38       -1.48      9.32 o 
 -17   7   1        0.03       15.27      9.85 o 
 -15   7   1      145.04      129.75     16.56 o 
 -13   7   1     1377.49     1281.21     35.39 o 
 -11   7   1     2155.26     2042.57     40.99 o 
  -9   7   1      300.39      335.38     16.96 o 
  -7   7   1     2159.85     2129.58     38.34 o 
  -5   7   1        5.85       22.35      4.03 o 
  -3   7   1       90.55       69.68      6.92 o 
  -1   7   1      373.79      415.70     14.17 o 
   1   7   1      224.46      261.09     10.11 o 
   3   7   1     1000.20      962.80     25.12 o 
   5   7   1        4.57       19.06      4.36 o 
   7   7   1      560.97      533.06     19.14 o 
   9   7   1       17.01       10.28      4.27 o 
  11   7   1      147.39      166.21     16.23 o 
  13   7   1        0.09       -3.02      6.22 o 
  15   7   1      379.61      339.41     19.79 o 
  17   7   1      326.94      280.44     23.28 o 
  19   7   1       35.89       22.89     12.04 o 
  21   7   1       22.82       13.65      7.30 o 
 -22   8   1       55.81       79.24     16.45 o 
 -20   8   1       86.28       75.32     11.00 o 
 -18   8   1      508.88      611.86     37.34 o 
 -16   8   1       73.75      134.35     17.57 o 
 -14   8   1      109.65      117.72     17.42 o 
 -12   8   1      312.88      279.67     21.65 o 
 -10   8   1      705.70      706.11     24.95 o 
  -8   8   1     1804.54     1971.75     39.67 o 
  -6   8   1      683.45      807.36     29.85 o 
  -4   8   1     1282.77     1315.02     37.28 o 
  -2   8   1      218.92      240.66     13.08 o 
   0   8   1      452.46      501.37     18.32 o 
   2   8   1     9560.53     9315.61     97.22 o 
   4   8   1      180.52      183.97     15.28 o 
   6   8   1        0.08       10.67      5.82 o 
   8   8   1       12.64        3.45     12.64 o 
  10   8   1       78.94      106.51     14.01 o 
  12   8   1        8.80       10.87      6.11 o 
  14   8   1        2.28        6.60      5.23 o 
  16   8   1       67.76       91.05     15.16 o 
  18   8   1      569.87      639.85     34.32 o 
  20   8   1      102.90      127.74     16.34 o 
 -21   9   1        0.00      -10.04     10.04 o 
 -19   9   1      183.79      116.88     35.97 o 
 -17   9   1        2.98        9.55     10.89 o 
 -15   9   1        2.32        0.05      7.08 o 
 -13   9   1      135.15      144.73     33.07 o 
 -11   9   1      916.69     1063.71     65.16 o 
  -9   9   1      123.20      156.04     22.22 o 
  -7   9   1       64.88       86.08     10.39 o 
  -5   9   1      902.53      981.22     32.60 o 
  -3   9   1        0.05        8.56      4.91 o 
  -1   9   1      488.79      516.08     19.37 o 
   1   9   1       74.96       97.99     10.23 o 
   3   9   1        9.74       13.74      5.21 o 
   5   9   1      471.34      461.69     20.08 o 
   7   9   1       31.09       43.89      8.79 o 
   9   9   1       70.58       49.51      9.37 o 
  11   9   1       54.05       29.48      8.05 o 
  13   9   1       40.25       21.71     12.75 o 
  15   9   1      114.09       90.36     21.31 o 
  17   9   1        1.76       -0.04     17.03 o 
  19   9   1       15.58       19.72     10.51 o 
 -18  10   1        2.33       -4.45     56.42 o 
 -16  10   1        3.23        4.60     10.23 o 
 -14  10   1       24.57       -5.69     19.21 o 
 -12  10   1       35.60       15.74      9.25 o 
 -10  10   1       30.52       17.14      9.51 o 
  -8  10   1       29.78       29.80     28.43 o 
  -6  10   1      676.59      614.45     54.77 o 
  -4  10   1      723.61      690.55     36.09 o 
  -2  10   1      285.52      307.76     16.70 o 
   0  10   1      314.50      362.09     37.05 o 
   2  10   1       77.13      117.08     13.84 o 
   4  10   1        5.98       20.69      8.82 o 
   6  10   1      199.10      208.27     15.97 o 
   8  10   1       47.99       37.27      7.92 o 
  10  10   1      158.78      131.48     29.25 o 
  12  10   1       13.35       20.10      9.87 o 
  14  10   1        0.35       19.90     10.33 o 
  16  10   1       24.09        5.41      7.92 o 
 -15  11   1      135.91      138.98     19.45 o 
 -13  11   1        5.30        8.88     34.55 o 
 -11  11   1       29.19       36.90     11.17 o 
  -9  11   1       88.75       64.95     14.70 o 
  -7  11   1       32.78       25.64      7.06 o 
  -5  11   1       33.14       48.10      9.13 o 
  -3  11   1      201.16      222.52     31.06 o 
  -1  11   1        9.55       20.72      7.75 o 
   1  11   1        0.43        5.13     13.86 o 
   3  11   1       18.97       21.73     11.15 o 
   5  11   1        1.57        7.19     10.14 o 
   7  11   1       93.33      107.57     20.07 o 
   9  11   1        7.29        6.27     14.42 o 
  11  11   1       10.70        2.70      8.11 o 
  13  11   1       28.54       22.24     26.79 o 
 -12  12   1        9.45       31.53      9.28 o 
 -10  12   1       94.18       85.52     21.91 o 
  -8  12   1      300.23      278.24     32.28 o 
  -6  12   1       38.27       30.69     14.81 o 
  -4  12   1        4.08      -11.73     16.41 o 
  -2  12   1       15.39       17.86      9.26 o 
   0  12   1      876.50      917.38     48.77 o 
   2  12   1      173.61      215.71     42.59 o 
   4  12   1       51.60       72.50     18.68 o 
   6  12   1        0.60       -6.79     11.09 o 
   8  12   1       20.00        4.42      8.03 o 
  10  12   1      365.41      435.61     32.49 o 
  -5  13   1       49.50       59.26     12.86 o 
  -3  13   1       39.19       43.01     11.18 o 
  -1  13   1        0.76       -6.91      6.91 o 
   1  13   1        1.21        3.68      8.07 o 
   3  13   1       74.72       58.91     20.39 o 
 -28   0   2       37.45       59.25     26.14 o 
 -26   0   2      118.57      122.51     48.91 o 
 -24   0   2       38.64       39.85     12.50 o 
 -22   0   2       22.18       54.92     15.82 o 
 -20   0   2     1542.15     1530.43     43.30 o 
 -18   0   2      674.09      590.43     25.74 o 
 -16   0   2     7187.09     6756.81     92.49 o 
 -14   0   2      159.38      309.95     16.87 o 
 -12   0   2     2325.74     2585.31     46.71 o 
 -10   0   2       69.69       76.79      8.08 o 
  -8   0   2     2654.76     3152.94     35.68 o 
  -6   0   2    34031.53    35207.29    347.30 o 
  -4   0   2     1063.19      708.89     40.68 o 
  -2   0   2      785.21      793.85     30.07 o 
   0   0   2    40193.24    39061.16    754.55 o 
   2   0   2   124209.17   128426.08   1474.28 o 
   4   0   2    11289.11    10595.82    112.44 o 
   6   0   2     1264.84     1189.01     25.17 o 
   8   0   2     1196.12     1237.63     29.02 o 
  10   0   2       31.86       36.05      6.72 o 
  12   0   2     8943.89     9129.80     95.37 o 
  14   0   2      138.50      167.16     17.09 o 
  16   0   2     3035.00     3008.17     69.87 o 
  18   0   2      525.47      585.88     30.52 o 
  20   0   2      840.81      952.88     54.74 o 
  22   0   2        7.35        5.78      7.71 o 
  24   0   2      162.78      138.10     28.72 o 
 -29   1   2       32.65       -0.27      8.62 o 
 -27   1   2       71.53       78.09     12.06 o 
 -25   1   2      236.77      175.18     19.44 o 
 -23   1   2       55.41       46.91      9.87 o 
 -21   1   2      474.03      400.30     18.62 o 
 -19   1   2     1825.71     1708.24     30.52 o 
 -17   1   2      594.43      560.99     17.31 o 
 -15   1   2      146.09      217.08     10.97 o 
 -13   1   2      962.02     1141.92     20.36 o 
 -11   1   2     1748.11     1834.82     24.10 o 
  -9   1   2     6090.66     6398.08     54.40 o 
  -7   1   2     6272.35     6270.47     46.23 o 
  -5   1   2      949.25     1165.54     17.67 o 
  -3   1   2     2194.71     2714.30     45.05 o 
   1   1   2    10848.30    10593.18     69.22 o 
   3   1   2     1747.88     1687.93     24.09 o 
   5   1   2       76.45       97.43      6.56 o 
   7   1   2        6.37        3.42      2.50 o 
   9   1   2      434.92      453.90     12.52 o 
  11   1   2      232.78      259.23     10.93 o 
  13   1   2      561.97      670.76     17.37 o 
  15   1   2       81.83       97.38     10.53 o 
  17   1   2     3405.44     3311.36     60.16 o 
  19   1   2       42.44       32.16      7.65 o 
  21   1   2      154.26      145.03     14.82 o 
  23   1   2       13.19       20.64      7.49 o 
  25   1   2       11.77      -11.35     11.35 o 
 -28   2   2        6.73       -9.05      9.05 o 
 -26   2   2      487.02      495.98     36.98 o 
 -24   2   2      103.89       88.41     13.93 o 
 -22   2   2       67.89       80.17     13.41 o 
 -20   2   2       53.48       40.32      7.04 o 
 -18   2   2     1047.12     1001.67     24.18 o 
 -16   2   2        5.28       10.42      4.04 o 
 -14   2   2      342.25      403.46     12.42 o 
 -12   2   2     2499.97     2300.98     27.68 o 
 -10   2   2       52.60       29.25      3.47 o 
  -8   2   2     1055.04     1107.32     14.83 o 
  -6   2   2     7444.76     7426.40     49.88 o 
  -4   2   2      130.09       55.65      4.79 o 
  -2   2   2     2006.91     1536.60     25.67 o 
   0   2   2     4251.32     4314.29     32.52 o 
   2   2   2        4.58       12.86      3.04 o 
   4   2   2     3862.80     3406.60     33.78 o 
   6   2   2      697.07      742.94     15.33 o 
   8   2   2      598.65      645.10     15.04 o 
  10   2   2     5224.65     5431.04     53.50 o 
  12   2   2      259.07      274.79     12.31 o 
  14   2   2      639.72      607.36     22.51 o 
  16   2   2       33.81       25.88      7.79 o 
  18   2   2     1859.01     2026.52     46.37 o 
  20   2   2       57.03       66.35      9.91 o 
  22   2   2       37.20       29.20      7.32 o 
  24   2   2       21.22       -1.18      9.49 o 
 -29   3   2        8.03       42.19     11.64 o 
 -27   3   2        6.69       36.75     10.52 o 
 -25   3   2      478.13      451.65     34.05 o 
 -23   3   2       47.59       30.52      9.85 o 
 -21   3   2       59.45       79.71     10.70 o 
 -19   3   2       30.77       51.42      8.96 o 
 -17   3   2       91.88      102.60      8.44 o 
 -15   3   2       98.10      111.20      8.30 o 
 -13   3   2      117.82      161.14      8.37 o 
 -11   3   2      200.81      259.92     10.90 o 
  -9   3   2     2636.28     2263.84     27.00 o 
  -7   3   2      816.48      604.13     12.02 o 
  -5   3   2      969.16     1092.87     14.84 o 
  -3   3   2     1047.85      970.23     14.60 o 
  -1   3   2      145.89       86.88      5.35 o 
   1   3   2      681.53      581.25     13.30 o 
   3   3   2     5038.60     4736.93     44.97 o 
   5   3   2      167.27      250.99     10.37 o 
   7   3   2       39.00       44.82      4.70 o 
   9   3   2       55.90       50.25      5.49 o 
  11   3   2      532.04      504.73     15.09 o 
  13   3   2      312.43      322.61     16.70 o 
  15   3   2      137.37      132.66     15.95 o 
  17   3   2      333.88      312.74     18.87 o 
  19   3   2       90.84       72.21     10.12 o 
  21   3   2        7.35       15.68      7.26 o 
  23   3   2      107.79      123.70     14.83 o 
  25   3   2       15.74       -3.35      9.18 o 
 -28   4   2       70.77       73.49     22.41 o 
 -26   4   2      451.43      550.32     37.48 o 
 -24   4   2       14.92       19.18      8.63 o 
 -22   4   2        4.23       -0.83      8.65 o 
 -20   4   2      257.28      291.26     19.69 o 
 -18   4   2      997.59     1044.53     29.44 o 
 -16   4   2     1650.71     1684.47     31.69 o 
 -14   4   2      148.44      135.74      9.13 o 
 -12   4   2     3523.03     3531.46     39.73 o 
 -10   4   2     3433.33     3837.88     42.62 o 
  -8   4   2      108.48      119.73      8.86 o 
  -6   4   2     5218.76     5275.26     43.55 o 
  -4   4   2      574.96      542.73      9.42 o 
  -2   4   2      785.77      797.84     13.03 o 
   0   4   2    12614.03    12397.84     86.33 o 
   2   4   2     7755.96     8574.36     72.35 o 
   4   4   2     4519.98     4566.07     45.70 o 
   6   4   2      579.30      563.43     14.71 o 
   8   4   2     1106.56     1287.68     23.21 o 
  10   4   2     3692.31     3670.49     45.36 o 
  12   4   2     3938.75     3585.67     49.56 o 
  14   4   2        1.00       39.20      7.70 o 
  16   4   2     1093.87      995.83     36.11 o 
  18   4   2     1400.13     1480.03     39.77 o 
  20   4   2      358.32      339.32     19.52 o 
  22   4   2       13.18        8.15      5.95 o 
  24   4   2       59.60       48.16     11.98 o 
 -27   5   2       85.40       79.31     16.61 o 
 -25   5   2      131.17       99.49     23.91 o 
 -23   5   2      145.71      191.27     30.62 o 
 -21   5   2      207.58      198.60     19.10 o 
 -19   5   2      435.38      496.05     29.27 o 
 -17   5   2      175.03      215.26     16.58 o 
 -15   5   2      188.20      217.86     14.35 o 
 -13   5   2      452.52      472.63     14.64 o 
 -11   5   2     1673.59     1614.11     28.49 o 
  -9   5   2      347.03      391.80     12.24 o 
  -7   5   2     2053.65     2202.63     27.04 o 
  -5   5   2     1274.83     1280.09     19.60 o 
  -3   5   2     1312.87     1178.42     17.12 o 
  -1   5   2      802.37      622.67     14.23 o 
   1   5   2     2042.99     1934.64     26.28 o 
   3   5   2     1111.46     1265.49     23.54 o 
   5   5   2       81.70       72.86      6.31 o 
   7   5   2      915.76      869.11     21.04 o 
   9   5   2      764.82      578.82     17.57 o 
  11   5   2       15.36        1.76      4.09 o 
  13   5   2      645.49      608.12     25.21 o 
  15   5   2       51.23       42.33      9.72 o 
  17   5   2       61.57       88.13     12.34 o 
  19   5   2        2.48        8.22      5.69 o 
  21   5   2        0.64       -0.63      7.07 o 
  23   5   2      113.01      108.68     14.61 o 
 -26   6   2      133.94      162.87     31.85 o 
 -24   6   2        0.84       14.89     21.11 o 
 -22   6   2       66.11       64.46     17.56 o 
 -20   6   2      189.79      177.01     35.54 o 
 -18   6   2      336.92      435.01     27.08 o 
 -16   6   2      258.70      315.36     23.55 o 
 -14   6   2      286.70      394.82     19.26 o 
 -12   6   2       55.55      105.21     10.85 o 
 -10   6   2      481.11      473.53     15.80 o 
  -8   6   2     2251.38     2386.36     33.94 o 
  -6   6   2       79.83      142.38      7.10 o 
  -4   6   2      703.13      654.97     16.58 o 
  -2   6   2       94.76       94.38      6.70 o 
   0   6   2      304.69      305.83      9.75 o 
   2   6   2      787.34      799.77     18.00 o 
   4   6   2     2081.74     2347.92     35.95 o 
   6   6   2        3.07        0.92      4.47 o 
   8   6   2      208.06      208.81     12.67 o 
  10   6   2     1519.26     1566.26     37.51 o 
  12   6   2      172.10      183.09     16.10 o 
  14   6   2       20.72       32.84      7.02 o 
  16   6   2      578.84      548.19     24.21 o 
  18   6   2       98.64      117.38     13.31 o 
  20   6   2      276.14      290.51     23.13 o 
  22   6   2       11.15       -4.61      8.80 o 
 -25   7   2       28.48        4.64     20.99 o 
 -23   7   2        1.25        6.20      9.42 o 
 -21   7   2        4.21        4.46      9.06 o 
 -19   7   2      292.42      241.65     28.57 o 
 -17   7   2      112.16       86.24     12.31 o 
 -15   7   2       67.00       80.39     12.22 o 
 -13   7   2      143.32      166.94     17.74 o 
 -11   7   2        4.51        2.38      5.63 o 
  -9   7   2     1152.90     1306.43     28.82 o 
  -7   7   2      687.81      704.05     19.51 o 
  -5   7   2     2328.55     2397.49     35.18 o 
  -3   7   2      456.19      450.91     14.49 o 
  -1   7   2     1152.33     1166.56     22.30 o 
   1   7   2        0.57        5.30      3.38 o 
   3   7   2     1113.97     1191.19     25.85 o 
   5   7   2      933.26      922.19     22.92 o 
   7   7   2       17.43       17.70      4.65 o 
   9   7   2      493.44      532.01     43.28 o 
  11   7   2      176.48      190.48     17.98 o 
  13   7   2       86.05      120.21     14.01 o 
  15   7   2       96.94      100.29     14.13 o 
  17   7   2       10.90       -1.52     10.09 o 
  19   7   2       75.29       57.79     12.25 o 
  21   7   2        0.43       -5.87      6.61 o 
 -24   8   2        8.78       14.34     10.12 o 
 -22   8   2       19.26        8.81     10.25 o 
 -20   8   2      360.48      387.27     62.97 o 
 -18   8   2        0.27       22.27      7.04 o 
 -16   8   2        4.04        3.75      7.32 o 
 -14   8   2      120.80      137.96     15.73 o 
 -12   8   2      603.89      621.55     27.72 o 
 -10   8   2     1252.76     1244.87     43.29 o 
  -8   8   2       19.60       16.96      7.12 o 
  -6   8   2     7303.54     7263.02     79.53 o 
  -4   8   2       42.02       41.62      7.58 o 
  -2   8   2     3558.69     3578.59     63.39 o 
   0   8   2       47.55       43.26      6.81 o 
   2   8   2     2465.23     2408.90     43.98 o 
   4   8   2      265.36      264.17     16.10 o 
   6   8   2       20.68       31.21      8.10 o 
   8   8   2      198.70      170.49     18.26 o 
  10   8   2       11.54       25.85      9.01 o 
  12   8   2     1540.03     1458.72     45.44 o 
  14   8   2      176.76      165.42     16.24 o 
  16   8   2        7.17       -0.69      6.98 o 
  18   8   2        1.56       -6.35     12.34 o 
  20   8   2        7.17       -7.13      7.13 o 
 -21   9   2        3.27       -8.75      8.75 o 
 -19   9   2      194.12      176.65     33.42 o 
 -17   9   2       49.90       57.86      9.87 o 
 -15   9   2      358.50      325.33     27.97 o 
 -13   9   2      119.10      148.90     27.91 o 
 -11   9   2      569.16      579.47     30.70 o 
  -9   9   2     1211.35     1156.45     43.17 o 
  -7   9   2      852.86      917.58     38.15 o 
  -5   9   2       20.90       20.38      8.80 o 
  -3   9   2      110.34      150.80     17.01 o 
  -1   9   2     4452.55     4468.57     60.09 o 
   1   9   2       25.81       32.98      6.73 o 
   3   9   2       66.38       66.09      8.18 o 
   5   9   2      142.42      214.24     15.16 o 
   7   9   2      547.28      603.75     28.94 o 
   9   9   2       26.38       42.92      9.61 o 
  11   9   2       13.69        6.30      6.83 o 
  13   9   2        4.49       -2.08      7.25 o 
  15   9   2        0.89       -1.90      8.07 o 
  17   9   2      165.89      200.24     26.31 o 
 -20  10   2       39.64       31.78     65.46 o 
 -18  10   2      144.91      101.23     25.33 o 
 -16  10   2        1.74        4.13      7.41 o 
 -14  10   2       79.17       51.76     12.89 o 
 -12  10   2      352.10      358.45     49.87 o 
 -10  10   2      239.25      211.93     26.88 o 
  -8  10   2      893.36      884.68     44.92 o 
  -6  10   2     2364.01     2262.95     73.60 o 
  -4  10   2      200.99      187.88     19.91 o 
  -2  10   2      527.88      528.80     27.03 o 
   0  10   2      608.93      657.05     30.14 o 
   2  10   2     2461.90     2392.50     83.64 o 
   4  10   2     2591.93     2509.61     61.22 o 
   6  10   2       14.91       45.73     23.20 o 
   8  10   2      306.79      279.41     24.35 o 
  10  10   2      163.73      185.50     21.36 o 
  12  10   2       82.68       79.48     16.06 o 
  14  10   2       43.17       58.66     15.22 o 
  16  10   2       19.44        8.12      7.76 o 
 -17  11   2       15.33        3.38     12.00 o 
 -15  11   2        7.84       -3.61     11.51 o 
 -13  11   2        0.02       -3.88      6.83 o 
 -11  11   2      229.44      192.35     24.86 o 
  -9  11   2       81.89       48.39     11.92 o 
  -7  11   2        1.97       -4.85      6.62 o 
  -5  11   2      131.66      164.43     24.01 o 
  -3  11   2       90.77       73.83     13.13 o 
  -1  11   2      140.19      141.39     16.94 o 
   1  11   2      158.30      184.21     17.27 o 
   3  11   2       19.59       38.08      7.34 o 
   5  11   2       32.56       20.35      6.60 o 
   7  11   2       28.37       24.77     10.17 o 
   9  11   2       11.19        2.71      8.05 o 
  11  11   2       50.96       45.83     18.47 o 
  13  11   2        1.94       -9.26     13.53 o 
 -12  12   2        0.87       -4.00     11.34 o 
 -10  12   2        0.15        3.52      5.26 o 
  -8  12   2       32.91       20.60     12.33 o 
  -6  12   2       25.89       12.62      5.73 o 
  -4  12   2        1.92        1.06      5.53 o 
  -2  12   2        0.87        2.32      5.56 o 
   0  12   2       84.72       88.33     18.48 o 
   2  12   2       14.85        5.22      8.42 o 
   4  12   2       70.39       69.67     13.92 o 
   6  12   2       12.58       21.59     15.35 o 
   8  12   2       57.59       48.40     11.65 o 
  10  12   2       54.58       41.37     28.00 o 
  -7  13   2       62.10       37.93     11.17 o 
  -5  13   2        0.27       -7.51      7.64 o 
  -3  13   2       49.84       54.34     11.86 o 
  -1  13   2        0.06      -14.02     35.84 o 
   1  13   2        8.76       14.70      8.95 o 
   3  13   2        0.15       -7.38      7.38 o 
 -29   1   3       12.73       13.51      9.55 o 
 -27   1   3        5.26        7.45      7.69 o 
 -25   1   3      143.44      191.23     20.66 o 
 -23   1   3      114.37       89.92     13.32 o 
 -21   1   3      317.79      295.54     19.98 o 
 -19   1   3     1475.68     1512.35     32.57 o 
 -17   1   3      523.38      497.46     15.40 o 
 -15   1   3       44.21       55.09      4.97 o 
 -13   1   3      146.47      216.07      9.75 o 
 -11   1   3      227.65      257.86      9.86 o 
  -9   1   3     4081.13     3880.09     39.96 o 
  -7   1   3    67529.43    64817.43    872.72 o 
  -5   1   3       13.58       51.63      9.06 o 
  -3   1   3     6208.53     6838.65     85.92 o 
  -1   1   3     2235.92     2280.26     68.12 o 
   1   1   3     3853.15     3942.75     34.21 o 
   3   1   3     1340.46     1283.16     18.02 o 
   5   1   3     2013.61     1976.49     26.13 o 
   7   1   3     1201.19     1284.26     23.13 o 
   9   1   3     1556.10     1678.85     27.28 o 
  11   1   3      147.36      190.77     11.90 o 
  13   1   3       36.61       43.42      7.75 o 
  15   1   3      102.01       77.06     12.66 o 
  17   1   3       17.33       23.55      7.43 o 
  19   1   3      342.42      303.04     18.58 o 
  21   1   3        7.65        3.41      7.01 o 
  23   1   3       21.86       10.03      7.00 o 
 -30   2   3       46.36       27.10     25.11 o 
 -28   2   3       10.08       16.64      6.85 o 
 -26   2   3      212.34      192.23     22.13 o 
 -24   2   3      192.37      187.84     18.50 o 
 -22   2   3       38.04       48.24     11.46 o 
 -20   2   3      104.44      126.57     14.11 o 
 -18   2   3      876.11      873.48     22.04 o 
 -16   2   3     7298.63     7468.00     74.19 o 
 -14   2   3      332.64      254.76     11.52 o 
 -12   2   3      975.84      921.16     18.22 o 
 -10   2   3      222.86      233.43      9.22 o 
  -8   2   3     8325.83     8907.17     57.29 o 
  -6   2   3     9279.25     9240.54     60.39 o 
  -4   2   3    63158.93    63065.08    741.82 o 
  -2   2   3    19371.90    19525.26    134.32 o 
   0   2   3     2450.28     2231.37     23.55 o 
   2   2   3      252.56      246.98      7.90 o 
   4   2   3      197.51      242.25      9.52 o 
   6   2   3     2147.41     2151.05     28.19 o 
   8   2   3      766.81      917.90     19.76 o 
  10   2   3       27.35       19.91      4.13 o 
  12   2   3     9872.30     9729.09     93.68 o 
  14   2   3      526.04      479.52     21.51 o 
  16   2   3      435.95      583.12     24.28 o 
  18   2   3       34.20       38.04      8.05 o 
  20   2   3      582.64      635.86     28.42 o 
  22   2   3        6.14       22.48      7.34 o 
  24   2   3      104.73       94.42     14.96 o 
 -29   3   3       30.44       18.48      9.77 o 
 -27   3   3      117.44       55.97     11.69 o 
 -25   3   3        0.54        7.30      7.83 o 
 -23   3   3       88.11       74.31     11.17 o 
 -21   3   3      291.44      216.20     22.08 o 
 -19   3   3      936.59      876.43     23.33 o 
 -17   3   3      911.97      911.59     22.58 o 
 -15   3   3      653.38      745.56     19.38 o 
 -13   3   3     1359.53     1331.46     25.96 o 
 -11   3   3      298.57      347.80     14.42 o 
  -9   3   3     2285.67     2426.06     31.06 o 
  -7   3   3      651.40      553.90     12.48 o 
  -5   3   3       77.02       75.11      5.52 o 
  -3   3   3     1742.37     1672.98     22.30 o 
  -1   3   3     1576.61     1476.99     20.14 o 
   1   3   3     1427.28     1430.10     22.00 o 
   3   3   3     1664.79     1573.23     24.51 o 
   5   3   3      246.40      268.65     10.70 o 
   7   3   3      387.84      351.80     13.68 o 
   9   3   3      312.38      305.95     15.41 o 
  11   3   3      192.93      270.81     14.49 o 
  13   3   3     1028.92     1153.86     30.14 o 
  15   3   3     1063.46     1043.00     33.43 o 
  17   3   3      767.38      788.59     28.93 o 
  19   3   3       37.80       53.56     11.32 o 
  21   3   3      134.31      173.86     15.93 o 
  23   3   3       70.28       31.07      7.97 o 
 -28   4   3       19.66        0.12     15.21 o 
 -26   4   3      254.49      290.36     32.01 o 
 -24   4   3       18.77       -8.23      8.23 o 
 -22   4   3        2.32        5.56      7.63 o 
 -20   4   3      439.55      440.41     20.56 o 
 -18   4   3      625.36      588.38     26.80 o 
 -16   4   3     2073.65     2171.64     45.44 o 
 -14   4   3       67.45      100.38     10.33 o 
 -12   4   3     9146.85     9356.69     83.80 o 
 -10   4   3      154.70      143.97      8.81 o 
  -8   4   3      643.93      709.79     16.50 o 
  -6   4   3     2769.95     2819.85     37.53 o 
  -4   4   3      185.04      184.57      8.64 o 
  -2   4   3    10512.84    10375.22     75.20 o 
   0   4   3     4364.73     4177.36     41.19 o 
   2   4   3     2765.72     3094.80     33.38 o 
   4   4   3      848.96      931.97     22.20 o 
   6   4   3      748.93      771.45     18.14 o 
   8   4   3      388.49      387.12     14.62 o 
  10   4   3     1667.86     1807.64     34.41 o 
  12   4   3     5238.65     5332.45     70.76 o 
  14   4   3       96.38      110.12     12.61 o 
  16   4   3      162.93      200.02     17.19 o 
  18   4   3      255.77      246.87     17.37 o 
  20   4   3        0.25        3.53      6.74 o 
  22   4   3       28.53       16.01      7.86 o 
 -27   5   3       33.85        7.00     10.21 o 
 -25   5   3      515.90      506.41     45.10 o 
 -23   5   3       58.73       92.97     20.75 o 
 -21   5   3       42.29       45.05     18.92 o 
 -19   5   3       31.95       21.71      6.84 o 
 -17   5   3      768.72      765.92     24.03 o 
 -15   5   3      825.80      889.07     24.78 o 
 -13   5   3      177.77      236.44     12.87 o 
 -11   5   3     2883.85     3044.04     52.52 o 
  -9   5   3     2125.95     2162.93     30.75 o 
  -7   5   3      145.76      149.72      8.28 o 
  -5   5   3     3616.31     3695.88     48.38 o 
  -3   5   3      158.30      123.32      6.37 o 
  -1   5   3       61.14       78.71      5.64 o 
   1   5   3     5826.47     5623.40     44.68 o 
   3   5   3      775.41      835.59     18.13 o 
   5   5   3      449.28      406.30     14.86 o 
   7   5   3        2.12        7.17      3.15 o 
   9   5   3      438.69      539.25     18.10 o 
  11   5   3     2256.29     1912.29     39.06 o 
  13   5   3        5.24       38.06     11.81 o 
  15   5   3       34.82       37.80      8.99 o 
  17   5   3        7.17        8.09      6.15 o 
  19   5   3       60.50       52.79      8.19 o 
  21   5   3        4.72       -0.27      9.30 o 
  23   5   3        1.05       12.12      6.16 o 
 -26   6   3      349.04      460.05     55.40 o 
 -24   6   3       46.07       41.25     14.48 o 
 -22   6   3      300.95      267.89     57.86 o 
 -20   6   3       29.23       45.05     16.18 o 
 -18   6   3       18.95       29.85      7.38 o 
 -16   6   3      427.36      514.74     22.01 o 
 -14   6   3      527.53      534.60     21.83 o 
 -12   6   3     2057.03     2055.39     44.53 o 
 -10   6   3      442.16      537.41     20.16 o 
  -8   6   3     1083.66      957.70     26.35 o 
  -6   6   3       37.95       36.40      4.69 o 
  -4   6   3     1195.77     1236.44     20.92 o 
  -2   6   3     4374.93     4400.70     38.78 o 
   0   6   3     1593.88     1546.91     23.36 o 
   2   6   3     1026.72     1267.35     25.90 o 
   4   6   3     3676.90     3641.66     43.38 o 
   6   6   3     2587.62     2324.01     40.01 o 
   8   6   3       20.34       14.71      4.60 o 
  10   6   3      131.21      144.17     12.47 o 
  12   6   3     2771.38     2576.75     51.20 o 
  14   6   3        4.92       32.38      7.85 o 
  16   6   3      405.64      436.48     21.62 o 
  18   6   3       32.61       42.61      8.36 o 
  20   6   3       61.03       30.54     14.49 o 
  22   6   3        0.78        4.26      6.92 o 
 -25   7   3      438.14      414.69     77.32 o 
 -23   7   3      133.69      124.55     22.91 o 
 -21   7   3       27.91      -11.84     12.78 o 
 -19   7   3      187.59      193.61     16.39 o 
 -17   7   3      823.48      837.91     32.11 o 
 -15   7   3       19.15       16.13      6.64 o 
 -13   7   3       71.94       67.06      9.71 o 
 -11   7   3       36.02       45.11      8.69 o 
  -9   7   3     2166.07     2177.05     43.72 o 
  -7   7   3      167.90      169.67     13.89 o 
  -5   7   3      167.43      229.66     11.96 o 
  -3   7   3      149.69      201.73     10.18 o 
  -1   7   3     4546.88     4562.86     48.82 o 
   1   7   3      925.27      929.51     21.81 o 
   3   7   3      151.28      163.73     10.21 o 
   5   7   3      359.94      361.56     15.85 o 
   7   7   3      862.43      786.98     26.20 o 
   9   7   3     1205.65     1221.08     33.16 o 
  11   7   3      552.63      538.51     24.85 o 
  13   7   3      484.45      541.39     25.22 o 
  15   7   3        0.32        3.31      5.56 o 
  17   7   3        0.05       -4.93      4.93 o 
  19   7   3       60.34       92.80     13.22 o 
 -24   8   3       90.74      124.03     24.87 o 
 -22   8   3       96.60       96.45     24.64 o 
 -20   8   3       38.37       21.61     12.32 o 
 -18   8   3        2.61       -1.75      8.32 o 
 -16   8   3        9.83       21.11      7.89 o 
 -14   8   3      158.86      270.47     20.80 o 
 -12   8   3      751.71      996.45     34.49 o 
 -10   8   3      951.07      883.14     35.60 o 
  -8   8   3       87.20      102.84     12.99 o 
  -6   8   3     3218.97     3385.55     69.84 o 
  -4   8   3       19.62       28.55      7.40 o 
  -2   8   3       59.87       58.09     10.08 o 
   0   8   3      366.20      373.08     14.99 o 
   2   8   3     1539.47     1468.91     31.47 o 
   4   8   3     4936.62     4793.77     65.98 o 
   6   8   3     1508.27     1503.25     40.70 o 
   8   8   3      527.03      562.61     27.69 o 
  10   8   3      498.43      451.71     25.11 o 
  12   8   3      220.11      198.56     20.50 o 
  14   8   3       25.93       13.57      6.35 o 
  16   8   3       27.73       21.50      9.43 o 
  18   8   3       13.48       11.52     15.16 o 
 -23   9   3        0.16       -2.32     19.64 o 
 -21   9   3        4.60       -8.32      8.32 o 
 -19   9   3       44.66       50.69     14.78 o 
 -17   9   3        0.30       -1.82      7.39 o 
 -15   9   3        0.93       -2.73      5.61 o 
 -13   9   3        1.83       19.45      7.42 o 
 -11   9   3       29.28       40.19     15.91 o 
  -9   9   3      924.73     1032.10     40.25 o 
  -7   9   3      978.16     1072.98     51.77 o 
  -5   9   3        5.88       11.21      7.53 o 
  -3   9   3     1696.89     1654.01     67.95 o 
  -1   9   3       46.33       65.15     10.58 o 
   1   9   3        1.84       14.27      7.16 o 
   3   9   3       43.15       70.96     10.63 o 
   5   9   3       99.03      145.38     17.44 o 
   7   9   3       84.81       36.01     12.87 o 
   9   9   3      482.20      469.19     29.98 o 
  11   9   3      370.68      349.43     21.94 o 
  13   9   3       13.14       -6.93      7.13 o 
  15   9   3        0.42       -5.69     10.91 o 
  17   9   3       19.85        8.01     28.83 o 
 -20  10   3        0.69       -9.86      9.86 o 
 -18  10   3       19.41       -1.18     10.65 o 
 -16  10   3       15.41        4.16     12.51 o 
 -14  10   3       24.65       18.48      9.14 o 
 -12  10   3       53.01       47.02     18.58 o 
 -10  10   3      415.32      490.45     35.93 o 
  -8  10   3      132.25      145.63     19.26 o 
  -6  10   3       57.99       50.11     11.69 o 
  -4  10   3      271.35      284.15     18.64 o 
  -2  10   3      584.19      566.19     25.39 o 
   0  10   3       14.03       51.51     14.00 o 
   2  10   3      907.02      955.75     44.23 o 
   4  10   3        2.07       16.26      6.82 o 
   6  10   3       35.51       55.26     10.20 o 
   8  10   3       18.45       16.04      7.80 o 
  10  10   3      151.12      143.63     17.47 o 
  12  10   3      140.33      187.70     24.97 o 
  14  10   3      113.78      114.63     20.15 o 
 -17  11   3       66.00       39.87     18.53 o 
 -15  11   3       21.46       19.25     11.93 o 
 -13  11   3       30.09       11.59      8.21 o 
 -11  11   3       68.12       60.75     14.10 o 
  -9  11   3       47.75       38.14     11.70 o 
  -7  11   3      145.52      169.10     23.51 o 
  -5  11   3        1.97       12.57      5.98 o 
  -3  11   3        0.42        1.61      5.86 o 
  -1  11   3       68.71      101.51     17.51 o 
   1  11   3       76.72       98.81     13.69 o 
   3  11   3       13.31       18.29      6.34 o 
   5  11   3       67.60       55.32     10.58 o 
   7  11   3      183.91      166.45     19.93 o 
   9  11   3        0.60        2.99      7.58 o 
  11  11   3       15.26        6.37      8.19 o 
 -14  12   3       73.69       51.92     20.67 o 
 -12  12   3        0.24       -8.00     10.28 o 
 -10  12   3        4.80        2.38     12.79 o 
  -8  12   3      406.73      383.86     22.04 o 
  -6  12   3       84.21       41.10     15.06 o 
  -4  12   3      174.65      172.36     19.97 o 
  -2  12   3       80.35       93.80     13.80 o 
   0  12   3      104.68       50.66     18.30 o 
   2  12   3      166.07      176.59     16.39 o 
   4  12   3      146.08      130.82     15.06 o 
   6  12   3        1.77       33.43     13.72 o 
   8  12   3       13.11        4.26     12.49 o 
  -7  13   3       58.07       43.90     13.68 o 
  -5  13   3        6.91        1.55      6.91 o 
  -3  13   3       38.17       58.86     16.87 o 
  -1  13   3       27.05       19.50     14.55 o 
   1  13   3        3.52       -5.61     14.96 o 
 -30   0   4       73.19       91.95     22.46 o 
 -28   0   4       43.23       43.28     12.20 o 
 -26   0   4      138.65      147.61     26.08 o 
 -24   0   4      391.21      344.71     62.14 o 
 -22   0   4      345.57      490.75     40.14 o 
 -20   0   4      194.57      179.82     25.76 o 
 -18   0   4        1.47       -6.81      7.17 o 
 -16   0   4     2366.86     2155.72     61.92 o 
 -14   0   4     3080.44     2534.13     51.31 o 
 -12   0   4     2787.64     3126.77     50.83 o 
 -10   0   4      456.46      429.66     22.72 o 
  -8   0   4   506839.91   520607.44  13183.99 o 
  -6   0   4      240.65      319.41     39.18 o 
  -4   0   4   162661.23   159688.38   2261.72 o 
  -2   0   4    44141.73    47345.80    667.34 o 
   0   0   4     3547.23     3267.08    121.13 o 
   2   0   4     1208.29     1039.46     24.73 o 
   4   0   4      624.19      738.22     24.19 o 
   6   0   4    31003.78    32845.73    290.44 o 
   8   0   4       65.06       69.14     11.35 o 
  10   0   4       86.19       92.00     14.83 o 
  12   0   4     1707.43     1796.40     68.88 o 
  14   0   4     1030.76     1079.19     54.27 o 
  16   0   4      339.42      362.08     34.95 o 
  18   0   4       10.46       22.82     10.55 o 
  20   0   4      397.17      407.85     38.09 o 
  22   0   4       24.93       15.71     14.84 o 
  24   0   4      107.13       62.79     17.61 o 
 -31   1   4       49.35       46.11      9.49 o 
 -29   1   4       22.66       31.24      9.97 o 
 -27   1   4        7.35        1.86      6.24 o 
 -25   1   4      720.70      725.39     30.67 o 
 -23   1   4      197.76      220.81     20.05 o 
 -21   1   4     3704.41     3370.01     73.52 o 
 -19   1   4      905.21      834.45     34.09 o 
 -17   1   4     1894.90     1752.86     39.27 o 
 -15   1   4       27.61       52.08      7.34 o 
 -13   1   4     9123.40     8792.09     80.42 o 
 -11   1   4     3270.01     3260.19     40.82 o 
  -9   1   4    13251.57    12163.20    129.89 o 
  -7   1   4   171324.17   179950.53   1789.43 o 
  -5   1   4    13231.13    12640.73     91.19 o 
  -3   1   4    41854.60    38789.56   2263.82 o 
  -1   1   4    27525.08    27388.31    225.97 o 
   1   1   4     7325.62     6911.92     59.67 o 
   3   1   4     4963.92     4754.04     40.60 o 
   5   1   4     7829.94     7855.71     62.68 o 
   7   1   4     7449.35     8544.83     76.53 o 
   9   1   4       27.05       39.67      6.64 o 
  11   1   4     3914.52     3706.89     49.42 o 
  13   1   4       19.59       36.50      5.72 o 
  15   1   4     1049.85     1225.23     35.05 o 
  17   1   4        0.30       -1.47      5.37 o 
  19   1   4        5.69        2.63      9.52 o 
  21   1   4      141.59      132.58     17.16 o 
  23   1   4        5.34       24.95      7.74 o 
 -30   2   4      175.51      143.64     16.62 o 
 -28   2   4        1.98        1.05      8.27 o 
 -26   2   4       32.22       19.26      7.01 o 
 -24   2   4       64.51      120.13     14.89 o 
 -22   2   4      321.49      375.62     22.17 o 
 -20   2   4       34.50       23.95      6.14 o 
 -18   2   4     1134.16     1056.90     32.21 o 
 -16   2   4     1740.29     1666.83     32.97 o 
 -14   2   4      222.49      279.76     13.70 o 
 -12   2   4      225.72      220.06     10.05 o 
 -10   2   4    11892.58    11071.89     91.06 o 
  -8   2   4    20571.35    18974.93    158.07 o 
  -6   2   4     6207.04     5935.20     53.92 o 
  -4   2   4       72.51      110.99      6.36 o 
  -2   2   4     8124.02     8607.16     81.77 o 
   0   2   4     2375.33     1898.96     26.84 o 
   2   2   4     2056.43     1755.56     22.13 o 
   4   2   4       64.76       45.02      5.08 o 
   6   2   4     2220.93     2257.10     34.59 o 
   8   2   4       11.75       16.80      3.78 o 
  10   2   4     1615.25     1584.54     30.74 o 
  12   2   4      719.49      750.25     22.23 o 
  14   2   4      111.56      131.05     14.23 o 
  16   2   4      186.77      210.90     19.87 o 
  18   2   4      105.86      126.72     13.54 o 
  20   2   4      159.45      134.33     14.07 o 
  22   2   4        2.85       -1.45      7.65 o 
 -29   3   4      217.40      227.35     27.07 o 
 -27   3   4      118.35       98.73     20.16 o 
 -25   3   4       39.23       51.12      8.69 o 
 -23   3   4       60.28       80.38     10.08 o 
 -21   3   4       69.20      106.35     12.33 o 
 -19   3   4       12.30       17.33      5.40 o 
 -17   3   4      101.34      119.28      8.83 o 
 -15   3   4     4566.05     4407.35     53.84 o 
 -13   3   4      112.14       87.32      6.69 o 
 -11   3   4     1771.34     1620.84     21.90 o 
  -9   3   4     8357.18     7933.46     54.60 o 
  -7   3   4       78.90       57.91      3.97 o 
  -5   3   4     7431.80     6539.50     64.51 o 
  -3   3   4      106.23       50.39      4.16 o 
  -1   3   4     1455.87     1342.70     19.34 o 
   1   3   4     7845.93     8643.38     67.87 o 
   3   3   4     2817.94     2862.25     33.48 o 
   5   3   4     3549.17     2932.88     36.95 o 
   7   3   4      235.99      245.71     10.88 o 
   9   3   4       61.78       38.67      5.97 o 
  11   3   4      750.85      658.91     20.84 o 
  13   3   4        0.00        6.40      4.83 o 
  15   3   4     2264.66     2260.18     49.14 o 
  17   3   4      370.77      366.82     23.23 o 
  19   3   4      154.87      114.30     14.17 o 
  21   3   4       21.76       19.30      7.43 o 
  23   3   4        0.49        6.89      5.82 o 
 -30   4   4      242.51      216.67     41.33 o 
 -28   4   4        5.93       43.94     24.03 o 
 -26   4   4      124.51      143.52     40.26 o 
 -24   4   4       32.66       35.87      9.73 o 
 -22   4   4      336.29      341.29     21.33 o 
 -20   4   4        3.19       -2.67      6.94 o 
 -18   4   4       36.32       20.85      4.97 o 
 -16   4   4     6324.51     6980.71     73.70 o 
 -14   4   4     4114.08     4425.06     54.08 o 
 -12   4   4     2241.93     2152.94     32.05 o 
 -10   4   4     1072.82      952.59     20.66 o 
  -8   4   4      589.89      585.91     12.98 o 
  -6   4   4      158.86      166.84      8.12 o 
  -4   4   4      471.22      461.00     12.88 o 
  -2   4   4     1066.36     1252.32     24.03 o 
   0   4   4     2329.36     2740.09     43.11 o 
   2   4   4      440.37      426.85     11.83 o 
   4   4   4      332.19      373.19     12.02 o 
   6   4   4     3354.52     3325.61     41.92 o 
   8   4   4     1643.91     1535.35     32.39 o 
  10   4   4       42.26       76.53     11.40 o 
  12   4   4     1645.21     1616.91     36.52 o 
  14   4   4     6421.92     6249.22     91.03 o 
  16   4   4      762.51      870.29     37.09 o 
  18   4   4      218.30      198.75     17.54 o 
  20   4   4        0.59        2.99      7.92 o 
  22   4   4        0.74        0.39      7.44 o 
 -29   5   4      109.89      125.26     29.34 o 
 -27   5   4      239.67      221.69     47.06 o 
 -25   5   4      401.52      397.61     39.36 o 
 -23   5   4       50.76       55.11     12.85 o 
 -21   5   4       26.03       35.08     14.85 o 
 -19   5   4      289.38      378.34     23.22 o 
 -17   5   4      554.76      588.60     20.63 o 
 -15   5   4     1399.26     1452.35     30.16 o 
 -13   5   4      128.91      153.50     11.44 o 
 -11   5   4      808.85      739.79     18.80 o 
  -9   5   4      297.10      290.01     14.18 o 
  -7   5   4      372.07      369.31     13.24 o 
  -5   5   4       27.99       31.86      5.18 o 
  -3   5   4     1240.56     1358.50     20.76 o 
  -1   5   4     2285.30     2426.01     33.73 o 
   1   5   4     9689.17     9568.97     62.37 o 
   3   5   4      140.83      123.47      8.66 o 
   5   5   4       70.58       85.10      8.21 o 
   7   5   4     1104.69     1029.18     24.63 o 
   9   5   4      196.91      189.27     14.78 o 
  11   5   4      184.52      155.52     13.50 o 
  13   5   4      129.09      110.28     13.03 o 
  15   5   4      162.24      168.06     15.83 o 
  17   5   4        5.97        3.88      4.94 o 
  19   5   4      144.21      163.29     15.28 o 
  21   5   4       57.03       55.25     11.28 o 
 -28   6   4       94.42       93.06     30.57 o 
 -26   6   4        1.64       -3.31      9.65 o 
 -24   6   4      135.56      143.54     43.71 o 
 -22   6   4      506.78      565.83     35.50 o 
 -20   6   4      108.07      160.54     21.32 o 
 -18   6   4      146.16      167.21     14.72 o 
 -16   6   4      783.50      859.08     27.13 o 
 -14   6   4     2667.28     2937.33     52.66 o 
 -12   6   4        4.31       15.16      5.02 o 
 -10   6   4       19.01       65.01     14.82 o 
  -8   6   4      239.59      259.16     16.63 o 
  -6   6   4      484.72      501.19     16.77 o 
  -4   6   4      428.74      442.58     19.27 o 
  -2   6   4      917.13     1215.08     24.47 o 
   0   6   4     3207.05     3443.93     42.80 o 
   2   6   4     1380.69     1429.16     25.64 o 
   4   6   4      789.17      848.13     23.80 o 
   6   6   4      291.83      307.78     13.53 o 
   8   6   4      469.47      511.66     19.55 o 
  10   6   4      108.77      171.04     14.73 o 
  12   6   4     4540.33     4342.84     69.80 o 
  14   6   4      305.39      310.99     19.32 o 
  16   6   4        3.35        9.23      5.65 o 
  18   6   4       13.64        6.23      4.80 o 
  20   6   4        6.94        5.44      6.65 o 
 -27   7   4       27.08       13.72     11.51 o 
 -25   7   4       22.57       32.02     15.56 o 
 -23   7   4       32.28        1.99     13.94 o 
 -21   7   4       52.17       34.84     15.36 o 
 -19   7   4        5.07       16.32      7.89 o 
 -17   7   4       21.78       25.63      9.04 o 
 -15   7   4       20.90       41.24      7.93 o 
 -13   7   4       57.34       44.82      8.05 o 
 -11   7   4       24.59       27.40      6.92 o 
  -9   7   4      688.62      719.84     28.31 o 
  -7   7   4       58.23       59.04      8.89 o 
  -5   7   4      329.80      303.37     14.55 o 
  -3   7   4      760.06      736.80     21.73 o 
  -1   7   4      585.55      645.28     20.58 o 
   1   7   4       90.65      106.75     10.55 o 
   3   7   4        0.29       21.87      5.97 o 
   5   7   4       51.58       66.14      7.45 o 
   7   7   4        1.80        3.59      6.05 o 
   9   7   4      350.65      320.86     16.81 o 
  11   7   4       63.28       47.21      9.11 o 
  13   7   4        6.67        6.20     11.06 o 
  15   7   4        1.08       -4.53      4.53 o 
  17   7   4        2.39       -6.35      6.35 o 
  19   7   4       61.46       54.34     12.33 o 
 -24   8   4        6.20       -0.25     11.26 o 
 -22   8   4       41.50       38.64     13.38 o 
 -20   8   4       13.74       -2.39     10.61 o 
 -18   8   4       67.97       38.91     17.56 o 
 -16   8   4        7.75        8.16      5.07 o 
 -14   8   4      426.96      387.56     28.00 o 
 -12   8   4      112.96      210.22     18.60 o 
 -10   8   4        3.82       13.13      6.58 o 
  -8   8   4     2069.20     2076.82     47.98 o 
  -6   8   4        0.89        2.70      6.57 o 
  -4   8   4      735.67      681.62     22.28 o 
  -2   8   4     1080.28     1144.50     29.99 o 
   0   8   4      104.08       73.05      7.95 o 
   2   8   4      396.07      407.30     20.79 o 
   4   8   4      364.40      425.97     21.95 o 
   6   8   4     1330.79     1392.54     40.74 o 
   8   8   4       56.10       66.29     12.14 o 
  10   8   4        6.95        5.60      6.64 o 
  12   8   4       14.09       31.70      9.89 o 
  14   8   4       72.70       93.36     12.89 o 
  16   8   4        1.99       18.07      5.58 o 
  18   8   4       62.96       62.83     12.08 o 
 -23   9   4        0.02       -1.49     24.43 o 
 -21   9   4      118.78       97.31     19.43 o 
 -19   9   4       29.20       10.36     20.94 o 
 -17   9   4      359.63      403.45     41.08 o 
 -15   9   4       43.00       31.62     10.13 o 
 -13   9   4       25.66       38.80      8.53 o 
 -11   9   4      263.48      272.70     29.25 o 
  -9   9   4      721.71      675.63     31.47 o 
  -7   9   4      402.14      401.07     24.28 o 
  -5   9   4      434.70      391.86     24.13 o 
  -3   9   4       19.26        4.40      7.75 o 
  -1   9   4      257.55      306.61     21.32 o 
   1   9   4        6.66       31.65      9.00 o 
   3   9   4       14.41       14.86      6.23 o 
   5   9   4      337.85      327.45     21.75 o 
   7   9   4      251.72      252.93     21.94 o 
   9   9   4       10.16       21.81      7.19 o 
  11   9   4      369.84      390.99     24.48 o 
  13   9   4        1.17        0.74      7.66 o 
  15   9   4      103.13      101.79     12.53 o 
 -20  10   4        2.73        3.37     14.43 o 
 -18  10   4       34.14       13.09     11.91 o 
 -16  10   4       10.00        6.75     12.72 o 
 -14  10   4       73.72       40.32     13.85 o 
 -12  10   4      233.97      212.00     37.40 o 
 -10  10   4      179.42      182.80     19.90 o 
  -8  10   4      101.73      111.17     16.19 o 
  -6  10   4     1077.50     1064.61     41.11 o 
  -4  10   4       80.02       81.44     11.36 o 
  -2  10   4      291.49      341.32     21.14 o 
   0  10   4       27.93       17.82      6.05 o 
   2  10   4        8.67       13.37      7.24 o 
   4  10   4      707.23      701.44     32.06 o 
   6  10   4      192.01      175.21     23.67 o 
   8  10   4      135.12      116.64     15.82 o 
  10  10   4       30.60       20.46     15.62 o 
  12  10   4       50.61       29.60     10.01 o 
  14  10   4      129.85      130.86     19.16 o 
 -17  11   4      140.34      127.88     30.09 o 
 -15  11   4       35.93       -6.27     11.32 o 
 -13  11   4       20.40       65.37     18.72 o 
 -11  11   4        5.37       35.78     16.32 o 
  -9  11   4        7.02        2.08      6.81 o 
  -7  11   4      333.85      268.42     25.02 o 
  -5  11   4      106.72       93.70     15.95 o 
  -3  11   4        0.01       -6.13      6.13 o 
  -1  11   4       55.34       39.37      8.84 o 
   1  11   4        0.72       -5.22      5.22 o 
   3  11   4        4.93       26.04      7.36 o 
   5  11   4        0.07       22.45      8.02 o 
   7  11   4        0.43       18.33      5.83 o 
   9  11   4       28.27       31.18      8.33 o 
  11  11   4       83.24       63.90     14.54 o 
 -14  12   4        8.64        0.85     12.29 o 
 -12  12   4       12.23       30.96     14.04 o 
 -10  12   4        0.70       18.92     15.92 o 
  -8  12   4      238.37      225.28     34.27 o 
  -6  12   4       27.75       13.34      6.02 o 
  -4  12   4        2.59       14.60      7.70 o 
  -2  12   4       37.66       40.63      7.52 o 
   0  12   4        6.24        4.80      6.04 o 
   2  12   4       34.99       53.17     11.69 o 
   4  12   4       51.96       32.70     11.97 o 
   6  12   4       15.18       14.83      7.09 o 
  -7  13   4      188.74      201.34     43.55 o 
  -5  13   4       28.81       11.13     17.26 o 
  -3  13   4        9.67       19.02      7.13 o 
  -1  13   4       23.94       44.40      9.23 o 
 -31   1   5       40.43       56.35     10.63 o 
 -29   1   5       18.61        0.65     13.87 o 
 -27   1   5      109.19      112.77     14.63 o 
 -25   1   5        0.02       -7.36      9.67 o 
 -23   1   5      758.00      655.16     31.07 o 
 -21   1   5      338.29      367.35     21.33 o 
 -19   1   5      604.88      564.28     21.76 o 
 -17   1   5       18.95       11.81      5.74 o 
 -15   1   5      872.51      894.71     22.26 o 
 -13   1   5     1218.10     1210.36     22.33 o 
 -11   1   5     2294.54     2380.82     40.31 o 
  -9   1   5    15172.65    14890.33    121.13 o 
  -7   1   5    55131.62    53045.72   1036.93 o 
  -5   1   5     3447.95     3027.55    123.08 o 
  -3   1   5       33.70       73.66      9.75 o 
  -1   1   5     1629.31     1777.32     30.24 o 
   1   1   5     3365.60     3621.28     41.01 o 
   3   1   5      387.08      396.87     12.78 o 
   5   1   5      196.02      235.37     11.86 o 
   7   1   5     1192.11     1437.29     30.50 o 
   9   1   5       41.33       25.94      5.00 o 
  11   1   5     2231.38     2180.02     37.91 o 
  13   1   5     1473.96     1399.65     36.74 o 
  15   1   5        1.42       10.27      8.94 o 
  17   1   5      408.57      384.95     26.08 o 
  19   1   5       68.49       49.74     12.65 o 
  21   1   5        1.84        3.81      7.09 o 
 -30   2   5       25.06       30.35      8.25 o 
 -28   2   5       40.08       24.75      7.33 o 
 -26   2   5       14.07       20.43      6.55 o 
 -24   2   5      144.39      153.39     16.06 o 
 -22   2   5      289.09      244.66     18.45 o 
 -20   2   5      752.60      683.71     26.76 o 
 -18   2   5      881.16      774.32     23.26 o 
 -16   2   5       56.40       64.61     10.51 o 
 -14   2   5     6028.90     6125.11     64.66 o 
 -12   2   5     1495.85     1545.18     31.51 o 
 -10   2   5      136.15      168.67      8.99 o 
  -8   2   5    24498.36    25278.55    225.65 o 
  -6   2   5    25746.29    26154.36    156.13 o 
  -4   2   5    12166.52    12678.16    107.64 o 
  -2   2   5     8869.58     9167.02     86.77 o 
   0   2   5      579.47      545.85     18.55 o 
   2   2   5      494.94      497.64     11.42 o 
   4   2   5     1506.83     1603.83     24.68 o 
   6   2   5     6082.54     5847.58     56.78 o 
   8   2   5     2968.11     3002.00     41.49 o 
  10   2   5       33.69       33.42      6.81 o 
  12   2   5      355.72      358.14     16.41 o 
  14   2   5     5555.77     5696.25     80.44 o 
  16   2   5       21.05       15.03      5.35 o 
  18   2   5       17.76       26.87      7.02 o 
  20   2   5        2.96        0.01      7.80 o 
  22   2   5        0.16       -7.27      7.27 o 
 -31   3   5      138.17      175.39     36.38 o 
 -29   3   5      195.49      204.50     21.04 o 
 -27   3   5      539.74      557.45     31.27 o 
 -25   3   5      449.58      417.52     23.88 o 
 -23   3   5      816.65      787.76     27.66 o 
 -21   3   5      201.55      236.98     17.29 o 
 -19   3   5     2042.75     2232.86     42.52 o 
 -17   3   5      117.47      130.03     12.07 o 
 -15   3   5     2506.59     2413.42     37.81 o 
 -13   3   5      380.99      346.89     12.53 o 
 -11   3   5     1214.05     1298.16     21.52 o 
  -9   3   5      653.85      571.04     14.33 o 
  -7   3   5     2476.49     2374.54     31.99 o 
  -5   3   5     7419.46     7367.62     73.63 o 
  -3   3   5      189.54      270.42     11.78 o 
  -1   3   5      505.55      485.80     10.61 o 
   1   3   5    27393.11    29146.35    197.79 o 
   3   3   5     4203.67     4271.64     43.85 o 
   5   3   5      406.84      434.30     14.21 o 
   7   3   5        5.84       10.69      3.68 o 
   9   3   5      149.34      184.03     12.49 o 
  11   3   5      560.74      603.98     20.36 o 
  13   3   5      736.53      752.55     25.17 o 
  15   3   5       63.73       55.32     12.06 o 
  17   3   5       37.49       25.83      6.35 o 
  19   3   5       66.85       64.37      9.51 o 
  21   3   5       25.66       12.08     11.98 o 
 -30   4   5       60.63       47.76     14.50 o 
 -28   4   5      108.00       79.44     17.66 o 
 -26   4   5      256.86      278.65     34.92 o 
 -24   4   5        3.20        0.19      5.62 o 
 -22   4   5      337.61      369.66     22.05 o 
 -20   4   5       60.14       73.79      9.80 o 
 -18   4   5      544.49      581.54     20.99 o 
 -16   4   5     1305.23     1412.25     32.09 o 
 -14   4   5     7310.60     7222.69     80.84 o 
 -12   4   5       38.78       74.85      8.11 o 
 -10   4   5       16.91       31.34      4.80 o 
  -8   4   5       12.50       34.01      5.19 o 
  -6   4   5       32.61       75.86      6.25 o 
  -4   4   5    12934.45    13183.09    105.06 o 
  -2   4   5      138.07      166.12      7.67 o 
   0   4   5     1629.78     1724.31     26.77 o 
   2   4   5     2950.18     2988.01     36.05 o 
   4   4   5     5315.39     5667.30     56.26 o 
   6   4   5      888.65     1011.97     23.24 o 
   8   4   5      239.65      309.58     13.75 o 
  10   4   5     2671.29     2755.94     44.42 o 
  12   4   5      787.73      778.86     25.62 o 
  14   4   5      362.11      355.96     19.80 o 
  16   4   5        9.55       27.00      6.95 o 
  18   4   5      121.95      103.65     12.47 o 
  20   4   5        1.88       -2.42      6.67 o 
 -29   5   5       20.05       10.84     15.51 o 
 -27   5   5      281.45      291.47     38.54 o 
 -25   5   5       45.81       10.09     11.55 o 
 -23   5   5      146.13      208.04     25.41 o 
 -21   5   5      274.11      308.82     22.70 o 
 -19   5   5        0.01        4.36      6.51 o 
 -17   5   5       48.01       26.57      8.79 o 
 -15   5   5      142.42      181.88     13.84 o 
 -13   5   5       92.08      144.57      9.95 o 
 -11   5   5      877.81      793.35     19.96 o 
  -9   5   5      102.21       84.85      8.00 o 
  -7   5   5      143.38      118.80      7.89 o 
  -5   5   5     8077.13     8309.93     71.82 o 
  -3   5   5     2804.56     2959.74     39.23 o 
  -1   5   5     2054.80     2332.44     35.04 o 
   1   5   5     1122.55     1364.14     24.39 o 
   3   5   5      270.77      273.40     11.67 o 
   5   5   5      166.50      177.18     13.12 o 
   7   5   5       23.32       16.44      4.79 o 
   9   5   5     1026.62      939.79     26.05 o 
  11   5   5      378.63      391.49     18.22 o 
  13   5   5       44.46       51.64      9.48 o 
  15   5   5        2.34       32.75      7.25 o 
  17   5   5       73.64       74.87     10.42 o 
  19   5   5        9.45       -5.48      7.28 o 
 -28   6   5       30.58       24.16     22.85 o 
 -26   6   5      122.27      106.97     22.41 o 
 -24   6   5       30.31       24.83     12.10 o 
 -22   6   5        0.81       -6.78      8.19 o 
 -20   6   5      152.12      137.84     17.78 o 
 -18   6   5      160.30      205.26     20.98 o 
 -16   6   5      521.49      613.40     30.59 o 
 -14   6   5     6490.59     6908.98     78.84 o 
 -12   6   5     1506.09     1480.31     31.79 o 
 -10   6   5     2789.05     2697.86     43.07 o 
  -8   6   5       14.21       11.29      4.92 o 
  -6   6   5       28.43       35.88      5.41 o 
  -4   6   5     1634.37     1907.11     32.89 o 
  -2   6   5       27.85       14.69      5.09 o 
   0   6   5      501.80      412.12     15.90 o 
   2   6   5       78.87      111.83      9.36 o 
   4   6   5      593.79      726.16     20.28 o 
   6   6   5      265.68      372.06     16.56 o 
   8   6   5     2283.76     2406.52     44.47 o 
  10   6   5     2633.82     2577.47     47.91 o 
  12   6   5       13.72       17.91      7.70 o 
  14   6   5      425.04      449.43     27.13 o 
  16   6   5        0.11        4.57      6.01 o 
  18   6   5       29.23       53.29      7.19 o 
 -27   7   5       96.21       79.38     22.46 o 
 -25   7   5      143.21      127.18     30.10 o 
 -23   7   5       33.60       52.13     13.93 o 
 -21   7   5      404.55      446.78     38.60 o 
 -19   7   5      474.50      566.11     40.54 o 
 -17   7   5      600.92      636.39     31.63 o 
 -15   7   5      435.38      459.37     25.56 o 
 -13   7   5      600.21      618.60     22.14 o 
 -11   7   5      181.22      220.44     14.97 o 
  -9   7   5      372.40      388.46     17.81 o 
  -7   7   5     3443.90     3342.81     48.75 o 
  -5   7   5     6017.74     5581.27     70.29 o 
  -3   7   5      154.58      141.09     12.48 o 
  -1   7   5       97.87      105.54     10.87 o 
   1   7   5      391.77      448.02     17.19 o 
   3   7   5      796.23      884.40     24.88 o 
   5   7   5       70.44       87.89     10.44 o 
   7   7   5      233.08      219.24     15.28 o 
   9   7   5      678.93      652.28     22.96 o 
  11   7   5      147.36      145.41     14.06 o 
  13   7   5      127.89      123.72     14.61 o 
  15   7   5       15.08       11.33      5.48 o 
  17   7   5       16.67       -2.64      6.07 o 
 -26   8   5      202.33      195.38     29.70 o 
 -24   8   5       29.50       -4.56     20.15 o 
 -22   8   5      127.94      154.22     20.81 o 
 -20   8   5       15.99       11.71      7.27 o 
 -18   8   5      181.31      159.61     22.18 o 
 -16   8   5       74.00      101.32     16.20 o 
 -14   8   5      795.06      847.63     37.21 o 
 -12   8   5     2842.94     3066.03     54.43 o 
 -10   8   5        1.70       11.36      4.82 o 
  -8   8   5      318.67      319.49     17.71 o 
  -6   8   5     2274.57     2462.89     48.91 o 
  -4   8   5      113.05      106.53      9.95 o 
  -2   8   5      787.78      840.79     24.91 o 
   0   8   5      873.13      880.12     28.32 o 
   2   8   5        6.06       10.54      4.69 o 
   4   8   5       33.56       31.15      8.03 o 
   6   8   5       27.30        6.24      6.10 o 
   8   8   5       20.54        2.83      5.76 o 
  10   8   5       28.06       12.16      6.76 o 
  12   8   5       82.65       48.48     21.29 o 
  14   8   5      352.70      357.00     23.95 o 
  16   8   5       42.14       47.45      8.01 o 
 -23   9   5        0.11       -2.83      8.47 o 
 -21   9   5        6.22       15.28      9.21 o 
 -19   9   5      220.52      204.12     27.38 o 
 -17   9   5       26.32       27.11     19.70 o 
 -15   9   5      305.37      349.32     30.05 o 
 -13   9   5      145.33      153.95     19.93 o 
 -11   9   5      313.26      304.40     18.66 o 
  -9   9   5      223.30      264.52     20.68 o 
  -7   9   5      103.21      113.60     19.14 o 
  -5   9   5     1710.84     1602.22     51.27 o 
  -3   9   5       21.17       22.58      8.29 o 
  -1   9   5       11.30       34.94      8.28 o 
   1   9   5      183.27      137.53     15.33 o 
   3   9   5       60.88       44.61      9.38 o 
   5   9   5      133.71      166.38     16.88 o 
   7   9   5        2.15        1.37     13.44 o 
   9   9   5       54.30       49.66      9.08 o 
  11   9   5      316.99      284.30     30.35 o 
  13   9   5        0.77        7.97      7.74 o 
  15   9   5        3.14        3.74      7.37 o 
 -22  10   5       30.30       -3.40     11.83 o 
 -20  10   5       18.02      -11.23     11.23 o 
 -18  10   5       48.06       35.37     14.90 o 
 -16  10   5       17.34       19.23      8.40 o 
 -14  10   5       60.32      113.80     32.10 o 
 -12  10   5      344.62      383.94     44.71 o 
 -10  10   5       40.55       45.06      9.07 o 
  -8  10   5      214.49      278.77     31.17 o 
  -6  10   5      453.74      523.12     27.41 o 
  -4  10   5      112.46      111.00     13.20 o 
  -2  10   5       12.21       16.00      5.90 o 
   0  10   5       16.76       30.50      6.78 o 
   2  10   5      139.56      111.62     12.64 o 
   4  10   5       16.56       14.80      6.31 o 
   6  10   5      149.70      169.01     18.53 o 
   8  10   5       39.10       31.53     14.14 o 
  10  10   5       37.75       15.58      9.23 o 
  12  10   5        5.12       14.81      9.84 o 
 -19  11   5       16.29      -10.22     10.22 o 
 -17  11   5       21.00       33.07     14.76 o 
 -15  11   5       99.89      103.34     27.00 o 
 -13  11   5       42.74       44.18     16.55 o 
 -11  11   5       13.43        8.32      7.95 o 
  -9  11   5        3.44       20.89     11.40 o 
  -7  11   5      413.09      388.50     33.15 o 
  -5  11   5       44.71       36.82     10.52 o 
  -3  11   5       10.31       12.38      4.99 o 
  -1  11   5        0.25        1.42      5.88 o 
   1  11   5        5.21       -5.74      5.74 o 
   3  11   5       10.15        1.54      8.52 o 
   5  11   5        0.67       -3.06      5.84 o 
   7  11   5       12.32       38.37     11.19 o 
   9  11   5        0.14       25.89     11.15 o 
 -14  12   5       45.78       47.02     18.43 o 
 -12  12   5       30.57       20.04     13.91 o 
 -10  12   5       59.68        2.91     35.82 o 
  -8  12   5      230.37      202.10     26.59 o 
  -6  12   5       52.80       24.68     12.78 o 
  -4  12   5      195.69      190.35     56.71 o 
  -2  12   5        7.38       -8.32     12.52 o 
   0  12   5       20.44       33.79     10.21 o 
   2  12   5       58.24       42.14     15.65 o 
   4  12   5        0.02       -1.16      7.18 o 
   6  12   5      320.19      320.30     27.78 o 
  -7  13   5       19.88        6.99     12.99 o 
  -5  13   5        0.01        0.32     10.94 o 
  -3  13   5        0.02       10.48      7.80 o 
 -32   0   6       20.27        3.06     14.03 o 
 -30   0   6       13.50        1.87     11.47 o 
 -28   0   6       70.85       25.11     22.46 o 
 -26   0   6        0.01        7.01      8.05 o 
 -24   0   6      278.40      212.46     37.01 o 
 -22   0   6       98.77       71.63     26.42 o 
 -20   0   6     2087.67     1890.55     62.48 o 
 -18   0   6     1524.79     1491.60     42.33 o 
 -16   0   6     4630.60     4910.13     95.68 o 
 -14   0   6     6972.79     7004.70    121.18 o 
 -12   0   6     7170.78     6182.42    100.54 o 
 -10   0   6      133.83       79.29     31.42 o 
  -8   0   6    25963.42    24444.45    278.13 o 
  -6   0   6     6685.72     6126.82    141.85 o 
  -4   0   6     7773.37     7949.16    172.92 o 
  -2   0   6      663.01      516.23     21.38 o 
   0   0   6       13.79        9.34      5.59 o 
   2   0   6     2055.46     2469.22     56.11 o 
   4   0   6    11163.68    11652.91    134.49 o 
   6   0   6      320.56      384.65     22.26 o 
   8   0   6     4759.15     4995.68     91.80 o 
  10   0   6      136.83      121.23     17.95 o 
  12   0   6      352.57      283.45     26.16 o 
  14   0   6       30.15       74.90     18.91 o 
  16   0   6     1240.18     1213.69     63.47 o 
  18   0   6       72.62      104.90     20.68 o 
  20   0   6       35.06        8.25     10.52 o 
 -31   1   6       43.60       34.54      8.66 o 
 -29   1   6       24.75        0.50      5.46 o 
 -27   1   6      670.44      575.31     27.34 o 
 -25   1   6      237.10      247.40     23.46 o 
 -23   1   6     2361.42     2390.25     56.64 o 
 -21   1   6      230.20      244.52     15.96 o 
 -19   1   6      593.24      597.21     21.16 o 
 -17   1   6      247.07      230.17     12.33 o 
 -15   1   6      642.79      734.92     18.06 o 
 -13   1   6     6556.88     6708.01     80.25 o 
 -11   1   6     2556.42     2386.56     37.73 o 
  -9   1   6    28902.31    27471.49    190.16 o 
  -7   1   6      408.85      255.68     18.86 o 
  -5   1   6     7901.91     7756.20     97.58 o 
  -3   1   6       80.93      133.32      7.64 o 
  -1   1   6      349.11      425.36     15.55 o 
   1   1   6     4741.05     5164.31     52.56 o 
   3   1   6      292.18      347.23     12.71 o 
   5   1   6      291.86      299.63     13.20 o 
   7   1   6      485.79      498.33     18.78 o 
   9   1   6     1660.67     1730.72     37.76 o 
  11   1   6       26.51       31.59      7.28 o 
  13   1   6     3244.37     3072.13     63.71 o 
  15   1   6      327.43      212.82     22.06 o 
  17   1   6       99.08       66.65     12.22 o 
  19   1   6        9.27       19.41      7.79 o 
  21   1   6        6.68       -3.91      7.72 o 
 -32   2   6       95.71       89.35     12.92 o 
 -30   2   6        1.10       -9.96      9.96 o 
 -28   2   6        0.10       -4.96      4.96 o 
 -26   2   6       16.61        5.20      5.56 o 
 -24   2   6       66.45      105.35     13.17 o 
 -22   2   6       30.70       32.93      6.90 o 
 -20   2   6       14.95       20.61      8.65 o 
 -18   2   6       15.75       58.25      8.00 o 
 -16   2   6      808.74      735.84     20.52 o 
 -14   2   6     2596.35     2398.86     42.48 o 
 -12   2   6      529.44      436.16     15.27 o 
 -10   2   6      236.28      242.89     13.15 o 
  -8   2   6     9712.09     9413.68     70.80 o 
  -6   2   6     4291.97     4249.51     49.97 o 
  -4   2   6      182.66      178.35      8.68 o 
  -2   2   6      576.27      573.33     20.73 o 
   0   2   6      143.96      170.75     13.37 o 
   2   2   6     5223.77     5074.69     52.52 o 
   4   2   6     2157.96     2124.13     35.05 o 
   6   2   6     2215.14     2226.13     33.10 o 
   8   2   6        3.74        8.01      3.84 o 
  10   2   6     3733.27     3781.89     51.51 o 
  12   2   6       10.51       26.53      6.10 o 
  14   2   6       98.30       83.37     13.50 o 
  16   2   6       12.46        9.39      6.30 o 
  18   2   6        1.78        3.61      9.13 o 
  20   2   6        6.64        0.43      6.39 o 
 -31   3   6       54.60       54.06     10.95 o 
 -29   3   6        2.04        9.34      5.45 o 
 -27   3   6        0.02       -2.84      4.88 o 
 -25   3   6       16.88       38.24      7.71 o 
 -23   3   6        8.45        1.13      5.54 o 
 -21   3   6       96.65      157.60     13.97 o 
 -19   3   6      524.94      467.04     21.57 o 
 -17   3   6      266.52      330.06     14.30 o 
 -15   3   6       42.09       47.25      6.38 o 
 -13   3   6       23.47       23.16      4.99 o 
 -11   3   6     1076.98     1272.15     24.41 o 
  -9   3   6     1013.89     1016.22     18.53 o 
  -7   3   6      290.68      242.80     10.62 o 
  -5   3   6    12170.68    11974.80    107.32 o 
  -3   3   6     3783.19     3734.09     52.05 o 
  -1   3   6       78.75       85.29      6.65 o 
   1   3   6      237.52      189.65      9.03 o 
   3   3   6     1079.30     1085.97     20.32 o 
   5   3   6      106.39       73.91      7.27 o 
   7   3   6     1371.05     1242.78     26.14 o 
   9   3   6     1142.84     1114.39     27.84 o 
  11   3   6      887.67      913.97     25.43 o 
  13   3   6       48.34       44.52      6.79 o 
  15   3   6      106.24      133.93     16.11 o 
  17   3   6        3.25       10.02     13.44 o 
  19   3   6        0.35       23.93      8.58 o 
  21   3   6        0.37        5.54     18.14 o 
 -30   4   6       12.46       10.40     10.25 o 
 -28   4   6       16.21       44.20     11.02 o 
 -26   4   6       74.74       98.14     13.76 o 
 -24   4   6       38.27       12.18      5.17 o 
 -22   4   6      132.47      201.41     16.45 o 
 -20   4   6     1255.00     1363.57     33.42 o 
 -18   4   6       49.85       95.27     10.80 o 
 -16   4   6       87.73       52.98      7.86 o 
 -14   4   6     3783.10     4111.22     48.94 o 
 -12   4   6     6932.53     7070.56     70.52 o 
 -10   4   6      304.86      241.24     11.35 o 
  -8   4   6     1873.38     1820.55     40.31 o 
  -6   4   6     4793.49     4732.61     68.32 o 
  -4   4   6      218.94      356.47     19.54 o 
  -2   4   6     2578.16     2595.76     37.62 o 
   0   4   6      191.43      126.63      7.50 o 
   2   4   6       69.75       62.45      5.75 o 
   4   4   6     2644.44     3007.71     39.67 o 
   6   4   6      646.53      774.61     20.73 o 
   8   4   6     3565.96     3809.41     67.24 o 
  10   4   6     1422.31     1302.64     30.35 o 
  12   4   6        1.52       18.86      5.98 o 
  14   4   6      243.31      296.12     22.51 o 
  16   4   6      465.92      511.04     25.93 o 
  18   4   6       69.01       89.84     14.66 o 
  20   4   6       14.00       22.25      7.46 o 
 -29   5   6       56.64       37.85     13.17 o 
 -27   5   6      385.33      377.98     30.13 o 
 -25   5   6      110.94      120.22     18.54 o 
 -23   5   6      152.56      137.42     16.61 o 
 -21   5   6        5.70       -3.24      5.57 o 
 -19   5   6      560.33      735.84     31.33 o 
 -17   5   6     1415.59     1623.92     44.51 o 
 -15   5   6     1676.52     1666.55     42.33 o 
 -13   5   6     1685.95     1740.36     40.70 o 
 -11   5   6     2427.32     2446.06     46.31 o 
  -9   5   6     3515.31     3564.21     51.28 o 
  -7   5   6     6576.20     6302.44     81.09 o 
  -5   5   6    16296.88    16369.93    165.31 o 
  -3   5   6     1518.63     1488.67     24.13 o 
  -1   5   6      138.82      121.05      9.70 o 
   1   5   6     2850.63     2800.85     36.42 o 
   3   5   6     9431.18    10018.58     83.32 o 
   5   5   6     5447.77     5654.73     61.57 o 
   7   5   6      190.84      206.58     14.47 o 
   9   5   6     1745.54     1748.94     35.57 o 
  11   5   6      109.85       92.61     10.49 o 
  13   5   6      304.06      358.56     19.50 o 
  15   5   6       11.08        5.10      7.37 o 
  17   5   6        8.87        5.19      8.88 o 
  19   5   6        7.42        0.30      6.22 o 
 -28   6   6       32.10       29.81     12.56 o 
 -26   6   6       29.79       35.41     13.17 o 
 -24   6   6       25.49       36.77     10.33 o 
 -22   6   6       63.86       57.25     11.15 o 
 -20   6   6      513.65      565.61     38.66 o 
 -18   6   6      134.44      174.02     21.60 o 
 -16   6   6       23.24       25.79      8.02 o 
 -14   6   6      745.21      770.85     29.80 o 
 -12   6   6     4237.46     4275.57     71.02 o 
 -10   6   6     2527.86     2557.78     37.70 o 
  -8   6   6       42.93       52.56     12.10 o 
  -6   6   6      360.52      356.27     13.97 o 
  -4   6   6     2251.34     2402.24     38.66 o 
  -2   6   6      753.85      714.57     20.81 o 
   0   6   6     1385.88     1583.14     30.14 o 
   2   6   6       74.97       74.28      7.78 o 
   4   6   6      342.47      352.68     14.40 o 
   6   6   6      135.67      105.50     10.40 o 
   8   6   6      498.74      501.31     20.11 o 
  10   6   6        1.54       11.53      4.79 o 
  12   6   6        7.96       10.11      6.08 o 
  14   6   6        0.01        1.32      5.55 o 
  16   6   6      172.33      168.45     17.58 o 
  18   6   6      208.81      228.95     25.27 o 
 -27   7   6      100.55       51.23     15.08 o 
 -25   7   6       16.28       25.36      9.46 o 
 -23   7   6        5.29       -6.45      6.45 o 
 -21   7   6       40.54       36.32     13.83 o 
 -19   7   6      105.97      122.21     19.04 o 
 -17   7   6       92.98       99.94     13.89 o 
 -15   7   6     1003.58     1004.60     36.70 o 
 -13   7   6      928.56      981.45     35.07 o 
 -11   7   6      123.70      156.43     16.97 o 
  -9   7   6       44.54       51.32      6.88 o 
  -7   7   6      128.45      176.38     11.92 o 
  -5   7   6      466.58      554.24     18.59 o 
  -3   7   6       50.59       60.45      9.37 o 
  -1   7   6      400.23      397.90     17.66 o 
   1   7   6      302.68      267.93     13.91 o 
   3   7   6      735.21      651.89     21.40 o 
   5   7   6       45.96       62.85      8.46 o 
   7   7   6      186.61      260.34     16.76 o 
   9   7   6      288.30      362.03     16.95 o 
  11   7   6        1.14        2.65      4.72 o 
  13   7   6       25.10       12.31      5.92 o 
  15   7   6       69.67       55.62     13.40 o 
  17   7   6       26.19       27.14      7.79 o 
 -26   8   6       18.79      -12.03     12.03 o 
 -24   8   6       15.11       -3.39     10.74 o 
 -22   8   6       11.25        4.63      7.52 o 
 -20   8   6       28.66       33.52     11.02 o 
 -18   8   6      234.46      224.18     26.45 o 
 -16   8   6       21.05       26.29      8.53 o 
 -14   8   6     4819.79     5102.19     91.94 o 
 -12   8   6      160.17      125.37     15.79 o 
 -10   8   6      466.06      513.43     19.88 o 
  -8   8   6      977.96      997.32     27.05 o 
  -6   8   6      312.42      354.39     16.67 o 
  -4   8   6      911.39      973.51     28.28 o 
  -2   8   6       70.30       64.75      8.38 o 
   0   8   6      287.96      264.26     14.73 o 
   2   8   6       33.68       48.56      8.43 o 
   4   8   6      976.40      961.08     29.23 o 
   6   8   6       92.42       57.35     10.43 o 
   8   8   6      285.90      234.80     18.05 o 
  10   8   6        0.60        7.68      5.72 o 
  12   8   6        4.97        5.71      5.47 o 
  14   8   6       57.77       72.31     14.55 o 
 -25   9   6      171.84      190.32     28.24 o 
 -23   9   6        3.99        4.03      7.12 o 
 -21   9   6        9.05        0.73      8.47 o 
 -19   9   6      422.80      376.63     27.87 o 
 -17   9   6      476.58      418.71     29.45 o 
 -15   9   6       27.76       22.76      8.55 o 
 -13   9   6     1774.19     1819.68     61.50 o 
 -11   9   6       74.95       66.47     13.52 o 
  -9   9   6     2200.34     2266.19    114.40 o 
  -7   9   6       44.27       42.88      8.35 o 
  -5   9   6     1920.46     1891.43     81.14 o 
  -3   9   6      106.14       71.76     21.87 o 
  -1   9   6      143.51      144.58     15.95 o 
   1   9   6       36.41       25.33      7.30 o 
   3   9   6       29.82       33.36      7.40 o 
   5   9   6      205.14      209.36     16.59 o 
   7   9   6        0.25        9.03      5.58 o 
   9   9   6      120.66       97.93     13.46 o 
  11   9   6       35.27       57.54     12.77 o 
  13   9   6       26.01       -1.72     18.63 o 
 -22  10   6      101.04       90.47     24.84 o 
 -20  10   6        6.08       -0.09     12.80 o 
 -18  10   6        1.33       11.11     17.15 o 
 -16  10   6        0.03       11.62      8.57 o 
 -14  10   6      493.77      423.85     34.12 o 
 -12  10   6      410.95      351.46     35.22 o 
 -10  10   6       22.10       41.10     22.74 o 
  -8  10   6        6.21       20.83      9.98 o 
  -6  10   6      533.30      463.53     38.57 o 
  -4  10   6     1423.99     1375.57     38.97 o 
  -2  10   6      117.15      143.20     15.48 o 
   0  10   6      893.45      784.05     29.75 o 
   2  10   6       58.66       42.38      6.95 o 
   4  10   6       34.42       24.82      6.56 o 
   6  10   6       78.51       59.96     12.44 o 
   8  10   6        5.42       18.68      8.26 o 
  10  10   6        9.82       -1.81     17.24 o 
 -19  11   6       87.10       61.34     17.09 o 
 -17  11   6        2.91        1.91     10.30 o 
 -15  11   6       81.33       23.72      9.96 o 
 -13  11   6       28.31       25.30     32.24 o 
 -11  11   6        1.40       -7.70      7.70 o 
  -9  11   6       48.21       59.06     13.61 o 
  -7  11   6       47.09       15.94      9.18 o 
  -5  11   6        0.04        0.57      7.41 o 
  -3  11   6       82.61       65.94     11.17 o 
  -1  11   6        1.04       -4.53      6.72 o 
   1  11   6       47.36       24.76     10.02 o 
   3  11   6       60.46       96.78     25.08 o 
   5  11   6       13.99       -1.65      8.43 o 
   7  11   6       38.94      108.74     24.39 o 
 -14  12   6       65.03       65.20     19.73 o 
 -12  12   6       31.07       30.96     36.61 o 
 -10  12   6        0.13       24.87     12.87 o 
  -8  12   6       49.81       29.73     15.85 o 
  -6  12   6        6.48       11.52     10.04 o 
  -4  12   6        4.76       -6.90      6.90 o 
  -2  12   6       24.04       14.50     19.20 o 
   0  12   6        0.04       -1.36      6.68 o 
   2  12   6       43.86       72.84     18.21 o 
   4  12   6        4.46        1.97      7.53 o 
 -33   1   7      121.20      134.81     16.76 o 
 -31   1   7        8.83       15.85      7.42 o 
 -29   1   7       23.81       27.58      7.10 o 
 -27   1   7      424.51      377.33     24.61 o 
 -25   1   7       16.10       11.96      6.90 o 
 -23   1   7      421.54      411.05     20.28 o 
 -21   1   7      329.52      251.17     21.27 o 
 -19   1   7      192.56      168.51     12.19 o 
 -17   1   7        0.73       12.35      6.33 o 
 -15   1   7     2833.44     2827.96     51.09 o 
 -13   1   7       61.88       84.77      9.06 o 
 -11   1   7     2682.84     2562.29     28.35 o 
  -9   1   7        0.38       11.55      2.89 o 
  -7   1   7     1712.15     1508.78     21.74 o 
  -5   1   7       58.60      109.68      9.19 o 
  -3   1   7       37.53       76.85      8.85 o 
  -1   1   7      152.41      150.78     11.58 o 
   1   1   7      873.21      766.49     17.02 o 
   3   1   7     4709.66     4952.56     55.25 o 
   5   1   7      991.29      957.84     25.93 o 
   7   1   7      154.94      131.29     13.13 o 
   9   1   7       43.77       81.00     10.40 o 
  11   1   7      512.54      522.10     22.52 o 
  13   1   7      279.35      313.20     21.63 o 
  15   1   7       23.63       -1.03      5.99 o 
  17   1   7        4.25        7.48      7.94 o 
  19   1   7        8.24       12.76      7.38 o 
 -32   2   7        6.34       -7.28      7.69 o 
 -30   2   7        9.24       13.47      5.62 o 
 -28   2   7       52.17       42.73      9.79 o 
 -26   2   7        4.04        1.58      4.47 o 
 -24   2   7      254.31      295.28     18.07 o 
 -22   2   7      219.35      286.52     17.45 o 
 -20   2   7     2008.26     2110.24     41.65 o 
 -18   2   7      159.15      168.06     11.00 o 
 -16   2   7      278.61      238.20     15.77 o 
 -14   2   7     1612.26     1649.05     31.37 o 
 -12   2   7      946.54     1032.24     28.92 o 
 -10   2   7     2826.92     2515.71     31.52 o 
  -8   2   7      274.04      285.71      8.31 o 
  -6   2   7     1296.78     1338.70     19.32 o 
  -4   2   7      563.17      593.30     17.43 o 
  -2   2   7       98.42      148.53     10.57 o 
   0   2   7     5864.92     6135.30     63.04 o 
   2   2   7     2618.29     2706.58     38.33 o 
   4   2   7     3104.73     3228.94     46.24 o 
   6   2   7     2079.39     2149.74     40.04 o 
   8   2   7        0.27        6.93      4.85 o 
  10   2   7       15.37       22.19      6.46 o 
  12   2   7      166.38      194.98     16.31 o 
  14   2   7       88.52       47.14     10.74 o 
  16   2   7      299.25      250.30     34.64 o 
  18   2   7      267.57      244.54     25.69 o 
  20   2   7      184.00      169.18     20.29 o 
 -31   3   7       61.52       48.77      8.72 o 
 -29   3   7       12.70       20.51     12.63 o 
 -27   3   7      388.60      372.02     22.05 o 
 -25   3   7      400.11      433.59     21.75 o 
 -23   3   7      566.62      731.51     25.30 o 
 -21   3   7      244.10      298.54     15.75 o 
 -19   3   7       69.89       84.47      9.44 o 
 -17   3   7     3157.38     3157.93     51.38 o 
 -15   3   7      480.54      461.11     17.12 o 
 -13   3   7     5515.15     5294.00     58.31 o 
 -11   3   7     3520.15     3343.27     38.35 o 
  -9   3   7     3813.07     3649.84     40.45 o 
  -7   3   7      466.00      418.77     14.60 o 
  -5   3   7     3728.13     3337.75     50.59 o 
  -3   3   7     3404.33     3297.70     51.41 o 
  -1   3   7       93.67       98.02      7.26 o 
   1   3   7      681.04      723.36     18.59 o 
   3   3   7      421.58      499.03     17.16 o 
   5   3   7     3388.89     3669.63     53.12 o 
   7   3   7     1719.58     1785.13     38.54 o 
   9   3   7     2273.56     2243.23     46.19 o 
  11   3   7      228.62      226.75     20.55 o 
  13   3   7      197.51      192.58     20.88 o 
  15   3   7        0.59       -5.88      5.88 o 
  17   3   7       30.62       29.89      9.22 o 
  19   3   7        6.24       -5.69      9.08 o 
 -32   4   7        1.37       26.71     14.36 o 
 -30   4   7       17.25       33.15     10.51 o 
 -28   4   7       46.03       46.89      9.32 o 
 -26   4   7        0.78        9.91      6.10 o 
 -24   4   7      156.85       89.36     11.28 o 
 -22   4   7       46.23       55.34      8.09 o 
 -20   4   7      183.99      158.56     13.20 o 
 -18   4   7      590.59      646.20     23.91 o 
 -16   4   7      574.72      620.87     21.59 o 
 -14   4   7     3776.77     3756.16     54.83 o 
 -12   4   7     5910.76     5518.02     61.13 o 
 -10   4   7      233.33      171.02     10.71 o 
  -8   4   7     2054.19     1931.41     30.82 o 
  -6   4   7     8331.17     8255.90     87.57 o 
  -4   4   7     1124.14     1202.68     30.18 o 
  -2   4   7        7.37       22.15      4.46 o 
   0   4   7       18.72       30.95      7.18 o 
   2   4   7        2.49        7.92      2.82 o 
   4   4   7     3603.46     3258.71     41.52 o 
   6   4   7      674.36      643.25     19.69 o 
   8   4   7       19.95       42.87      6.93 o 
  10   4   7      374.68      396.49     19.01 o 
  12   4   7       45.38       47.38      8.58 o 
  14   4   7      113.78       85.61     14.92 o 
  16   4   7        3.85        4.65      6.46 o 
  18   4   7      122.29      138.59     17.37 o 
 -31   5   7       14.17        6.12      9.96 o 
 -29   5   7        1.30       14.73      7.59 o 
 -27   5   7       11.49       16.80     10.73 o 
 -25   5   7       74.35      100.37     19.12 o 
 -23   5   7      189.64      205.02     21.16 o 
 -21   5   7       54.75       57.87     13.41 o 
 -19   5   7     1579.52     1567.20     44.90 o 
 -17   5   7      176.80      243.58     27.15 o 
 -15   5   7        5.92       11.77     12.76 o 
 -13   5   7      284.44      310.25     28.61 o 
 -11   5   7       87.67       98.62     13.46 o 
  -9   5   7      371.35      309.23     13.63 o 
  -7   5   7       40.77      120.05     15.04 o 
  -5   5   7     1223.09     1202.65     24.01 o 
  -3   5   7      279.17      257.30     16.31 o 
  -1   5   7      127.22      150.58     13.48 o 
   1   5   7      263.83      227.05     10.54 o 
   3   5   7     1013.40     1040.04     28.76 o 
   5   5   7       29.93       22.28      4.89 o 
   7   5   7      111.29      106.16      9.83 o 
   9   5   7      115.74       93.51     10.07 o 
  11   5   7       44.48       28.35     14.20 o 
  13   5   7       65.35       72.87     12.66 o 
  15   5   7        5.41        1.74      5.61 o 
  17   5   7       23.76        1.31     13.23 o 
 -30   6   7      173.37      227.23     40.54 o 
 -28   6   7       27.83       28.00     10.08 o 
 -26   6   7       51.54       93.44     20.29 o 
 -24   6   7      108.98       85.95     11.28 o 
 -22   6   7        3.91       22.41     12.78 o 
 -20   6   7      577.19      769.13     33.00 o 
 -18   6   7       18.29       14.35      6.31 o 
 -16   6   7       10.91        0.67      6.30 o 
 -14   6   7      238.75      248.55     18.19 o 
 -12   6   7     3249.78     3283.48     59.65 o 
 -10   6   7      369.09      415.87     19.08 o 
  -8   6   7     2755.50     2597.66     46.11 o 
  -6   6   7      580.08      521.19     23.24 o 
  -4   6   7     1227.48     1160.59     33.53 o 
  -2   6   7     2966.62     2722.00     43.10 o 
   0   6   7      883.71      903.99     21.84 o 
   2   6   7      416.21      501.43     15.99 o 
   4   6   7     1433.98     1380.40     28.82 o 
   6   6   7       11.72       23.06      8.21 o 
   8   6   7     1540.53     1748.68     41.09 o 
  10   6   7       71.62       94.73     12.00 o 
  12   6   7        3.96       13.68      9.35 o 
  14   6   7        0.02       -5.41      5.41 o 
  16   6   7       15.40       21.31      7.44 o 
 -29   7   7       88.20       62.48     21.98 o 
 -27   7   7      145.11      163.58     26.30 o 
 -25   7   7      319.59      359.21     31.24 o 
 -23   7   7       48.41       59.83     12.48 o 
 -21   7   7      128.58      120.72     17.25 o 
 -19   7   7       99.73      106.91     15.09 o 
 -17   7   7     1054.10     1128.16     39.69 o 
 -15   7   7      609.47      655.71     28.92 o 
 -13   7   7     2257.35     2329.32     54.61 o 
 -11   7   7      342.16      356.11     20.37 o 
  -9   7   7     5218.09     5496.90     77.58 o 
  -7   7   7     1066.88     1056.11     31.26 o 
  -5   7   7     5454.67     5435.68     76.77 o 
  -3   7   7     2367.57     2368.93     40.87 o 
  -1   7   7       24.08       23.35      7.19 o 
   1   7   7      251.02      245.56     14.64 o 
   3   7   7     1654.18     1711.21     35.26 o 
   5   7   7     5342.96     5371.95     73.59 o 
   7   7   7       73.64      114.82     11.82 o 
   9   7   7      167.35      178.88     18.44 o 
  11   7   7       28.91       20.61      7.84 o 
  13   7   7       54.13       60.84     10.19 o 
  15   7   7      128.51      124.34     17.10 o 
 -26   8   7       12.13       14.33      9.58 o 
 -24   8   7        0.02        9.83      7.07 o 
 -22   8   7       20.49       18.09      9.08 o 
 -20   8   7      254.91      279.67     40.94 o 
 -18   8   7       81.95       75.34     17.42 o 
 -16   8   7      526.63      569.52     28.38 o 
 -14   8   7       15.52        7.30      8.79 o 
 -12   8   7      177.25      191.69     19.55 o 
 -10   8   7      340.41      418.77     23.09 o 
  -8   8   7      103.60      107.42     12.64 o 
  -6   8   7      746.82      746.66     27.64 o 
  -4   8   7     2757.72     2657.48     54.68 o 
  -2   8   7     1797.09     1889.65     39.74 o 
   0   8   7     1131.78     1003.59     28.54 o 
   2   8   7      565.27      632.64     22.54 o 
   4   8   7      317.00      329.48     16.40 o 
   6   8   7      135.29      105.39     16.78 o 
   8   8   7      123.73       67.31     12.15 o 
  10   8   7       30.46       31.93     17.98 o 
  12   8   7       10.85       -1.93     12.92 o 
  14   8   7       34.71       29.08     22.81 o 
 -25   9   7       15.96        4.01      7.60 o 
 -23   9   7        2.38       10.53     13.33 o 
 -21   9   7       24.18       20.05      7.04 o 
 -19   9   7       58.50       66.42     18.20 o 
 -17   9   7       23.37       13.91     12.21 o 
 -15   9   7      165.17      161.59     21.75 o 
 -13   9   7       81.89       78.30     12.28 o 
 -11   9   7      357.14      387.93     23.08 o 
  -9   9   7        3.37       11.62      5.72 o 
  -7   9   7       72.10       78.96     13.71 o 
  -5   9   7        0.03       25.39      7.61 o 
  -3   9   7      222.02      258.59     32.47 o 
  -1   9   7       43.20       46.79     10.79 o 
   1   9   7        1.06       10.61      6.81 o 
   3   9   7      658.51      507.29     31.05 o 
   5   9   7      123.50       88.89     14.31 o 
   7   9   7        7.52       12.38      8.76 o 
   9   9   7        3.55        6.42      8.76 o 
  11   9   7       55.63       85.90     25.76 o 
 -22  10   7        1.77       -9.11      9.11 o 
 -20  10   7       31.98       17.06      7.88 o 
 -18  10   7       12.32       14.21      7.77 o 
 -16  10   7       17.50       17.95      9.47 o 
 -14  10   7      173.30      183.41     26.97 o 
 -12  10   7      110.27       88.82     17.52 o 
 -10  10   7      234.22      271.73     33.65 o 
  -8  10   7        1.16       13.22      8.33 o 
  -6  10   7      116.56      162.53     37.66 o 
  -4  10   7        1.20       -4.48      9.06 o 
  -2  10   7       79.31       93.60     15.11 o 
   0  10   7      193.09      181.67     21.73 o 
   2  10   7        6.95        1.51      5.43 o 
   4  10   7      122.27      112.98     37.35 o 
   6  10   7        0.03       13.33     13.83 o 
   8  10   7       27.80       28.27     13.44 o 
  10  10   7       94.12       99.99     14.84 o 
 -19  11   7       31.95       -0.88     17.77 o 
 -17  11   7       69.56       55.56     17.89 o 
 -15  11   7      139.35      124.41     38.22 o 
 -13  11   7      108.62       58.77     12.15 o 
 -11  11   7      103.62      135.06     23.19 o 
  -9  11   7        4.28       -0.96     13.12 o 
  -7  11   7       44.38       45.07     11.89 o 
  -5  11   7      211.72      256.93     37.22 o 
  -3  11   7       95.26      105.85     15.60 o 
  -1  11   7      180.70      202.20     21.67 o 
   1  11   7       13.45        9.83     18.06 o 
   3  11   7        0.01        2.24     10.88 o 
   5  11   7       71.77       39.25     13.08 o 
   7  11   7      115.42      131.02     26.81 o 
 -14  12   7        0.63      -10.47     56.50 o 
 -12  12   7      128.87       92.23     19.10 o 
 -10  12   7      163.38      130.64     21.58 o 
  -8  12   7        0.88       -6.28      6.28 o 
  -6  12   7        0.47       16.94      9.25 o 
  -4  12   7       31.04       22.24      9.09 o 
  -2  12   7       51.55       43.90     10.54 o 
   0  12   7       83.29       52.53     28.46 o 
   2  12   7        1.67        9.72      9.30 o 
 -32   0   8       26.03       32.29     19.15 o 
 -30   0   8      460.45      349.63     34.90 o 
 -28   0   8      178.23      176.79     32.21 o 
 -26   0   8      171.43      112.99     21.24 o 
 -24   0   8      108.85       92.40     17.45 o 
 -22   0   8     1246.83     1228.53     60.82 o 
 -20   0   8     1506.81     1667.30     65.40 o 
 -18   0   8       25.99       44.23     12.75 o 
 -16   0   8    49299.79    49308.46    598.34 o 
 -14   0   8    18206.48    18510.26    222.31 o 
 -12   0   8       40.52       66.29      7.57 o 
 -10   0   8     5908.53     6274.58    114.28 o 
  -8   0   8      820.22      744.12     49.30 o 
  -6   0   8      320.55      391.84     35.94 o 
  -4   0   8       43.07       65.37     12.39 o 
  -2   0   8    27501.09    28701.14    320.08 o 
   0   0   8    15324.39    16984.39    161.17 o 
   2   0   8      399.29      446.56     20.87 o 
   4   0   8     1564.78     1733.50     52.48 o 
   6   0   8       38.92       40.91      9.47 o 
   8   0   8      185.32      190.97     22.99 o 
  10   0   8       26.01       36.54     12.83 o 
  12   0   8      907.89      926.28     72.48 o 
  14   0   8       25.43       64.56     15.63 o 
  16   0   8       49.67       37.58     17.96 o 
  18   0   8       22.76       21.61      9.37 o 
 -33   1   8      144.93      125.68     17.72 o 
 -31   1   8       96.12       91.48     16.22 o 
 -29   1   8      119.88       81.25     12.91 o 
 -27   1   8       30.79       32.59      7.88 o 
 -25   1   8      706.74      670.96     31.09 o 
 -23   1   8      767.54      890.52     36.02 o 
 -21   1   8       24.16       80.35     16.46 o 
 -19   1   8      492.70      624.53     32.65 o 
 -17   1   8     1749.49     1841.18     84.02 o 
 -15   1   8    22928.08    23656.65    197.54 o 
 -13   1   8       44.18       39.47      5.41 o 
 -11   1   8      294.40      288.00      9.92 o 
  -9   1   8       32.56       42.24      4.27 o 
  -7   1   8     2213.19     2047.83     28.39 o 
  -5   1   8     4031.13     3824.94     37.53 o 
  -3   1   8     2997.42     2941.18     49.97 o 
  -1   1   8     6251.83     7085.79     94.96 o 
   1   1   8      255.12      345.86     11.99 o 
   3   1   8       25.35       11.52      3.28 o 
   5   1   8      213.91      235.50     14.22 o 
   7   1   8      132.95      133.80     13.46 o 
   9   1   8      328.46      376.52     20.64 o 
  11   1   8        6.89       36.57      6.64 o 
  13   1   8      413.92      375.28     26.04 o 
  15   1   8        4.09       14.35      7.62 o 
  17   1   8       15.23       18.98      8.99 o 
  19   1   8       13.45       -0.75      7.85 o 
 -32   2   8       43.75       45.10      9.58 o 
 -30   2   8      151.03      160.87     15.13 o 
 -28   2   8        5.70        6.85      6.87 o 
 -26   2   8        0.99       -2.11      6.79 o 
 -24   2   8        0.24        8.59      7.14 o 
 -22   2   8      112.70       65.62     11.48 o 
 -20   2   8      268.47      315.64     26.63 o 
 -18   2   8     1263.11     1075.67     30.32 o 
 -16   2   8     5538.45     5128.09     67.31 o 
 -14   2   8      914.30      838.68     31.09 o 
 -12   2   8        5.60       12.31      2.96 o 
 -10   2   8     4375.36     4310.70     41.43 o 
  -8   2   8     3179.28     2835.82     50.46 o 
  -6   2   8     6328.90     5607.98     61.05 o 
  -4   2   8     2662.91     2346.03     44.92 o 
  -2   2   8     1552.60     1403.26     33.62 o 
   0   2   8      913.86     1051.88     24.28 o 
   2   2   8     4309.32     3740.65     47.93 o 
   4   2   8        4.07        7.56      4.39 o 
   6   2   8        0.03       17.07      5.07 o 
   8   2   8       64.80       57.28      8.90 o 
  10   2   8      609.50      555.04     23.29 o 
  12   2   8      477.23      427.60     23.91 o 
  14   2   8        0.09       -0.86      5.67 o 
  16   2   8        4.55        7.24      7.44 o 
  18   2   8        1.22       -5.80      6.20 o 
 -33   3   8       63.95       67.33     11.19 o 
 -31   3   8        0.07       19.26      7.41 o 
 -29   3   8        8.96        8.54      5.63 o 
 -27   3   8       16.54       47.28      7.32 o 
 -25   3   8        0.22       -0.23      4.89 o 
 -23   3   8      526.65      471.10     23.30 o 
 -21   3   8       84.51       25.77      6.81 o 
 -19   3   8      573.40      427.22     18.96 o 
 -17   3   8      431.56      501.53     19.06 o 
 -15   3   8      143.53      131.54     10.96 o 
 -13   3   8      609.97      598.39     19.85 o 
 -11   3   8     1104.08     1251.86     26.55 o 
  -9   3   8     3231.70     2869.89     32.22 o 
  -7   3   8     5732.91     5461.56     64.92 o 
  -5   3   8     3614.05     3267.71     50.23 o 
  -3   3   8     2203.53     1834.93     39.23 o 
  -1   3   8      351.91      281.18     13.73 o 
   1   3   8      277.24      189.20     10.79 o 
   3   3   8      162.38      179.42     11.63 o 
   5   3   8       53.60      110.78     11.12 o 
   7   3   8     5993.62     5929.29     76.99 o 
   9   3   8      170.93      140.86     13.29 o 
  11   3   8       74.81       80.75      9.81 o 
  13   3   8       36.47       14.67      7.72 o 
  15   3   8       10.66       22.34      6.86 o 
  17   3   8        7.89       -1.17      7.22 o 
 -32   4   8        1.10       30.75     12.70 o 
 -30   4   8      109.49       95.11     17.78 o 
 -28   4   8      103.51      110.45     14.83 o 
 -26   4   8      223.61      230.46     23.62 o 
 -24   4   8      182.59      218.23     22.45 o 
 -22   4   8        0.32        9.01      8.65 o 
 -20   4   8     1461.81     1586.52     39.55 o 
 -18   4   8      822.40      822.92     26.33 o 
 -16   4   8     2992.90     2912.91     48.03 o 
 -14   4   8      168.25      153.06     10.16 o 
 -12   4   8      530.32      416.76     14.10 o 
 -10   4   8     3500.43     3242.15     47.05 o 
  -8   4   8       12.80       10.92      2.80 o 
  -6   4   8     6366.05     6377.82     77.73 o 
  -4   4   8      195.01      215.12     13.52 o 
  -2   4   8     4700.17     5142.50     60.69 o 
   0   4   8     2999.45     3035.71     48.87 o 
   2   4   8      286.18      353.30     15.97 o 
   4   4   8       33.98       31.74      6.98 o 
   6   4   8     5040.25     5107.37     70.61 o 
   8   4   8      308.55      299.21     20.10 o 
  10   4   8      478.43      551.61     26.02 o 
  12   4   8       69.78       84.66     11.54 o 
  14   4   8      115.67      101.21     20.43 o 
  16   4   8        9.82       22.58     10.77 o 
  18   4   8       47.95       38.81     10.06 o 
 -31   5   8        6.65       33.19      9.18 o 
 -29   5   8      184.87      159.54     18.01 o 
 -27   5   8        7.33       -5.63      5.63 o 
 -25   5   8       72.37       43.86     12.42 o 
 -23   5   8     1016.46     1196.23     54.30 o 
 -21   5   8      966.66     1070.82     49.31 o 
 -19   5   8        2.81        9.37      8.70 o 
 -17   5   8      360.05      335.85     28.95 o 
 -15   5   8     2404.24     2138.52     60.91 o 
 -13   5   8     4602.61     4408.51     77.92 o 
 -11   5   8     8723.58     8959.34    114.30 o 
  -9   5   8     3543.82     3794.50     67.71 o 
  -7   5   8    10933.83    11061.12    147.87 o 
  -5   5   8     5913.03     5546.70     95.64 o 
  -3   5   8    10447.76    10426.76    111.15 o 
  -1   5   8      154.61      162.73     13.39 o 
   1   5   8       88.12      117.03     10.50 o 
   3   5   8       10.51       26.44      6.31 o 
   5   5   8     5983.33     6364.54     80.35 o 
   7   5   8     3898.67     4253.99     67.05 o 
   9   5   8        1.32       22.55      6.68 o 
  11   5   8       16.01       16.61      7.40 o 
  13   5   8        1.95       23.32     11.37 o 
  15   5   8       19.54       22.86      7.28 o 
  17   5   8        0.11       13.16      6.38 o 
 -30   6   8       84.57       96.03     14.95 o 
 -28   6   8       45.26       35.93     20.89 o 
 -26   6   8      197.22      144.28     27.28 o 
 -24   6   8        0.24        2.24      8.40 o 
 -22   6   8       90.62      154.68     23.72 o 
 -20   6   8        0.81       10.30     14.19 o 
 -18   6   8      767.11      720.89     39.20 o 
 -16   6   8      750.25      676.42     36.76 o 
 -14   6   8        8.87       35.14     11.70 o 
 -12   6   8     1003.09      965.42     36.21 o 
 -10   6   8      487.23      452.21     24.12 o 
  -8   6   8      578.67      562.90     26.52 o 
  -6   6   8       30.92       51.82     17.72 o 
  -4   6   8      427.79      457.52     22.33 o 
  -2   6   8     2517.67     2704.66     56.15 o 
   0   6   8     1445.56     1472.24     36.05 o 
   2   6   8      767.43      854.90     32.24 o 
   4   6   8      953.33      928.88     32.91 o 
   6   6   8       25.34        8.40      4.69 o 
   8   6   8      264.54      252.99     20.56 o 
  10   6   8       33.22       27.67      7.45 o 
  12   6   8       76.75       70.96     11.33 o 
  14   6   8       19.54       15.73      7.12 o 
  16   6   8        5.56        0.17     10.12 o 
 -29   7   8       20.44       44.89      9.47 o 
 -27   7   8       55.86       22.76     15.24 o 
 -25   7   8       17.17       27.35      7.44 o 
 -23   7   8        1.64        5.62      8.07 o 
 -21   7   8       74.37      144.23     25.38 o 
 -19   7   8        2.73       36.80     10.82 o 
 -17   7   8      271.27      321.00     33.12 o 
 -15   7   8      298.82      308.83     31.31 o 
 -13   7   8      843.18      886.66     42.23 o 
 -11   7   8      737.86      794.34     34.58 o 
  -9   7   8      117.68      142.76     17.72 o 
  -7   7   8      505.89      550.30     27.85 o 
  -5   7   8      308.17      337.18     19.41 o 
  -3   7   8       10.44       11.55      5.80 o 
  -1   7   8      244.60      223.49     17.28 o 
   1   7   8        1.66        9.10      7.10 o 
   3   7   8       83.84      147.62     14.88 o 
   5   7   8       78.79       43.29      9.66 o 
   7   7   8      167.30      149.04     16.27 o 
   9   7   8        5.88       19.91      7.09 o 
  11   7   8        6.84       10.60      6.59 o 
  13   7   8       40.45       35.01      7.67 o 
 -26   8   8        0.31       -8.02     10.55 o 
 -24   8   8       88.64       97.13     28.18 o 
 -22   8   8       13.59       -1.34     14.62 o 
 -20   8   8        5.20        2.21      7.80 o 
 -18   8   8        1.83       10.28     10.75 o 
 -16   8   8      172.61      136.98     20.10 o 
 -14   8   8        3.32        1.19      9.40 o 
 -12   8   8      243.99      267.32     29.77 o 
 -10   8   8      191.34      185.08     20.86 o 
  -8   8   8      328.65      293.59     22.31 o 
  -6   8   8      179.53      178.67     18.27 o 
  -4   8   8       93.00       97.96     12.00 o 
  -2   8   8     1173.17     1154.39     34.53 o 
   0   8   8       50.91       60.60      8.85 o 
   2   8   8       72.07       92.93     12.22 o 
   4   8   8       37.17       11.28      8.25 o 
   6   8   8       56.16       56.24      9.00 o 
   8   8   8        1.38        5.75      6.75 o 
  10   8   8       83.32       47.36     13.43 o 
  12   8   8      100.70       90.04     19.79 o 
 -25   9   8      163.05      175.50     21.87 o 
 -23   9   8       34.38       27.52      9.68 o 
 -21   9   8      246.66      265.46     29.26 o 
 -19   9   8      494.47      519.22     43.49 o 
 -17   9   8      167.38      155.55     17.01 o 
 -15   9   8      116.83      131.63     28.85 o 
 -13   9   8      702.49      689.83     39.29 o 
 -11   9   8      865.32      836.81     34.88 o 
  -9   9   8       44.80       56.91     10.60 o 
  -7   9   8       53.14       14.93      7.34 o 
  -5   9   8        0.30        7.37      4.58 o 
  -3   9   8       99.32      101.32     12.25 o 
  -1   9   8        0.11        7.88      9.31 o 
   1   9   8        6.23        7.08      7.02 o 
   3   9   8      280.64      221.84     23.48 o 
   5   9   8      188.69      130.13     17.37 o 
   7   9   8      737.36      763.62     44.62 o 
   9   9   8       11.54        2.25      7.92 o 
  11   9   8        5.37        4.81      8.29 o 
 -22  10   8        9.75        1.99      7.94 o 
 -20  10   8       79.94       44.87     18.52 o 
 -18  10   8       16.33       -4.57     13.09 o 
 -16  10   8       16.23       15.65     16.42 o 
 -14  10   8        9.92        1.60      7.78 o 
 -12  10   8       39.80       18.71     12.82 o 
 -10  10   8      104.49       85.18     17.24 o 
  -8  10   8        1.02       -3.50     11.14 o 
  -6  10   8        3.27       -7.18      7.18 o 
  -4  10   8      325.81      276.80     32.15 o 
  -2  10   8      244.48      251.49     26.32 o 
   0  10   8      321.64      240.25     30.00 o 
   2  10   8       41.57       28.52     15.42 o 
   4  10   8      210.12      165.69     20.92 o 
   6  10   8       97.15      117.35     25.93 o 
   8  10   8      104.31       78.14     14.74 o 
 -19  11   8       45.01       22.87     18.34 o 
 -17  11   8        0.24       13.12     14.10 o 
 -15  11   8       30.16       19.85     25.70 o 
 -13  11   8      137.30      124.48     20.31 o 
 -11  11   8       39.62       46.76     20.52 o 
  -9  11   8       57.83       26.70     14.03 o 
  -7  11   8        3.48        0.66      8.02 o 
  -5  11   8        0.85       10.54      7.52 o 
  -3  11   8       25.57       18.11      6.72 o 
  -1  11   8        9.53       10.46      7.23 o 
   1  11   8        0.15       13.01      8.19 o 
   3  11   8       76.41      102.43     38.07 o 
   5  11   8       87.45      122.19     35.79 o 
 -14  12   8        3.33       -7.75      7.86 o 
 -12  12   8        0.09       -9.85      9.85 o 
 -10  12   8       44.39       33.49     18.11 o 
  -8  12   8      116.01       92.74     22.25 o 
  -6  12   8        0.13       12.42      9.52 o 
  -4  12   8       65.84       48.41      9.04 o 
  -2  12   8       14.77        6.44      9.31 o 
   0  12   8        3.32       -5.23     19.80 o 
 -33   1   9        7.93        7.44      5.40 o 
 -31   1   9      165.01      181.16     20.34 o 
 -29   1   9       23.22       11.82      9.60 o 
 -27   1   9        0.05       11.87     13.05 o 
 -25   1   9       17.70       35.90     14.48 o 
 -23   1   9      161.00      218.12     26.92 o 
 -21   1   9     1889.12     1913.64     61.01 o 
 -19   1   9      685.85      672.15     27.18 o 
 -17   1   9     2863.32     2997.46     54.03 o 
 -15   1   9    16057.32    15245.00    119.06 o 
 -13   1   9       73.77      112.67      6.92 o 
 -11   1   9      914.96      949.08     15.95 o 
  -9   1   9     1942.91     1485.23     52.24 o 
  -7   1   9     5558.22     5216.57     56.09 o 
  -5   1   9       12.11       18.49      5.05 o 
  -3   1   9       64.20      129.39     10.31 o 
  -1   1   9     2882.90     3018.35     55.24 o 
   1   1   9        9.09        6.41      3.05 o 
   3   1   9      112.50      110.52     10.20 o 
   5   1   9      206.79      255.61     15.35 o 
   7   1   9     1817.41     1773.92     40.14 o 
   9   1   9     1182.71     1010.91     31.75 o 
  11   1   9      146.28      144.25     14.60 o 
  13   1   9        2.57       -5.97      5.97 o 
  15   1   9       42.60       37.60     10.27 o 
  17   1   9        1.36        1.11      6.41 o 
 -34   2   9       22.35        2.04      8.26 o 
 -32   2   9        0.87       -5.36     11.10 o 
 -30   2   9       39.96       32.13      9.24 o 
 -28   2   9       61.99       65.48     10.61 o 
 -26   2   9      610.74      559.33     29.72 o 
 -24   2   9      158.44      126.89     20.80 o 
 -22   2   9       42.06       82.64     21.39 o 
 -20   2   9      609.41      740.65     36.41 o 
 -18   2   9      285.52      413.17     29.66 o 
 -16   2   9     3702.67     3744.23     75.33 o 
 -14   2   9     1102.21     1008.14     23.88 o 
 -12   2   9       95.83      183.26      7.41 o 
 -10   2   9     7490.55     7067.44     74.66 o 
  -8   2   9     1858.07     1832.33     41.04 o 
  -6   2   9      498.43      453.66     20.21 o 
  -4   2   9      540.29      511.79     19.18 o 
  -2   2   9     8112.81     8717.29    102.40 o 
   0   2   9     2834.13     2880.03     44.32 o 
   2   2   9      111.46       80.14      8.31 o 
   4   2   9     2916.79     2933.52     47.80 o 
   6   2   9      713.10      697.36     24.23 o 
   8   2   9        3.62       17.82      5.42 o 
  10   2   9        3.08       10.05      5.57 o 
  12   2   9       72.00       77.71     10.90 o 
  14   2   9       32.49       17.18      7.46 o 
  16   2   9       78.12       81.43     13.74 o 
 -33   3   9      130.66      124.64     18.13 o 
 -31   3   9      161.32      149.41     26.72 o 
 -29   3   9       32.12       27.47     10.49 o 
 -27   3   9        9.26        7.56      6.26 o 
 -25   3   9       16.93       22.83      7.00 o 
 -23   3   9     1562.59     1643.14     42.20 o 
 -21   3   9     5073.96     5443.67     92.54 o 
 -19   3   9      231.71      323.17     22.73 o 
 -17   3   9       26.44        9.63      5.52 o 
 -15   3   9     1546.38     1399.64     34.76 o 
 -13   3   9     4717.40     4293.89     48.81 o 
 -11   3   9    10263.00     9877.67     73.85 o 
  -9   3   9     3139.28     3034.69     38.44 o 
  -7   3   9     8933.16     9451.56     84.23 o 
  -5   3   9     3164.36     3424.05     54.50 o 
  -3   3   9     4783.07     5137.79     74.29 o 
  -1   3   9     4510.21     4793.93     76.12 o 
   1   3   9       24.45       47.02      6.23 o 
   3   3   9        1.49        2.01      3.72 o 
   5   3   9      430.09      502.94     20.31 o 
   7   3   9     5474.90     5683.74     85.92 o 
   9   3   9       71.40       96.86     11.57 o 
  11   3   9       31.17       19.89      9.41 o 
  13   3   9       60.78       49.93     10.07 o 
  15   3   9       49.64       66.17     12.09 o 
  17   3   9        1.42       -5.21      7.02 o 
 -32   4   9        0.24       -6.67      7.52 o 
 -30   4   9        5.31       14.14      9.43 o 
 -28   4   9        0.85        1.56      5.99 o 
 -26   4   9      400.43      458.94     29.87 o 
 -24   4   9      329.07      440.85     25.20 o 
 -22   4   9       83.13       40.56      8.52 o 
 -20   4   9       16.45       50.47     13.97 o 
 -18   4   9     1058.26     1044.90     32.11 o 
 -16   4   9      120.73       97.61     14.84 o 
 -14   4   9     1073.61      963.87     22.57 o 
 -12   4   9      561.08      572.62     15.75 o 
 -10   4   9       47.68       64.79      5.54 o 
  -8   4   9     2225.22     2176.83     47.66 o 
  -6   4   9     4885.08     5019.73     70.22 o 
  -4   4   9      305.76      252.73     15.73 o 
  -2   4   9      545.05      613.08     25.58 o 
   0   4   9     1839.03     1942.04     58.88 o 
   2   4   9     2327.08     2381.87     44.54 o 
   4   4   9      740.80      710.46     24.12 o 
   6   4   9        7.39        5.23      5.13 o 
   8   4   9        8.39        6.87      4.87 o 
  10   4   9        1.37       18.48      6.14 o 
  12   4   9      107.67      106.69     15.68 o 
  14   4   9        2.43       20.18      6.37 o 
  16   4   9       29.59       64.82     10.20 o 
 -31   5   9       17.30        7.09      8.96 o 
 -29   5   9       73.98       82.25     25.77 o 
 -27   5   9       52.79       72.25     19.93 o 
 -25   5   9       77.56      110.41     15.67 o 
 -23   5   9       12.24        9.95      6.40 o 
 -21   5   9      204.25      203.12     20.03 o 
 -19   5   9       97.17      116.03     18.43 o 
 -17   5   9      131.61      164.40     22.09 o 
 -15   5   9      383.29      425.18     26.59 o 
 -13   5   9     1214.72     1323.46     40.56 o 
 -11   5   9     1585.00     1716.57     45.14 o 
  -9   5   9       74.39       89.60     12.55 o 
  -7   5   9       58.66       79.42     20.72 o 
  -5   5   9       34.30       74.54     13.32 o 
  -3   5   9        1.13       12.23      4.21 o 
  -1   5   9      207.82      186.60     19.15 o 
   1   5   9     2475.16     2442.36     43.44 o 
   3   5   9     1531.99     1566.31     36.62 o 
   5   5   9      112.18       72.70      9.41 o 
   7   5   9       22.72       40.30      7.18 o 
   9   5   9        0.00        5.37      5.70 o 
  11   5   9       16.52       10.16      5.70 o 
  13   5   9       91.03      100.15     13.07 o 
  15   5   9        0.32        4.91      8.76 o 
 -30   6   9        0.27       -1.07     18.76 o 
 -28   6   9       12.01        3.73      8.08 o 
 -26   6   9       31.65       54.08     11.81 o 
 -24   6   9       45.54       36.18     10.94 o 
 -22   6   9      180.23      210.47     27.31 o 
 -20   6   9      182.19      211.71     27.02 o 
 -18   6   9      477.49      506.71     32.76 o 
 -16   6   9      163.83      192.79     23.96 o 
 -14   6   9      251.92      299.99     27.05 o 
 -12   6   9     1689.99     1706.40     48.96 o 
 -10   6   9      193.43      232.05     21.42 o 
  -8   6   9      936.60      841.08     33.11 o 
  -6   6   9      577.82      514.40     29.53 o 
  -4   6   9     1165.58     1258.90     47.39 o 
  -2   6   9        2.62        1.28      7.12 o 
   0   6   9     2154.51     2211.15     45.84 o 
   2   6   9     2301.63     1925.03     44.44 o 
   4   6   9        0.18       21.01      5.98 o 
   6   6   9      147.03       89.26     10.80 o 
   8   6   9      156.66      152.24     15.96 o 
  10   6   9       56.75       64.87      9.76 o 
  12   6   9      153.57      189.17     19.40 o 
  14   6   9       92.05       93.93     12.22 o 
 -29   7   9        0.21      -11.53     11.53 o 
 -27   7   9       15.83       18.00     22.61 o 
 -25   7   9       63.25       53.82     18.66 o 
 -23   7   9       35.53       24.10      9.86 o 
 -21   7   9     1140.78     1178.55     54.59 o 
 -19   7   9      573.86      583.46     36.61 o 
 -17   7   9      144.55      144.72     25.85 o 
 -15   7   9      931.81      930.65     50.62 o 
 -13   7   9     3221.24     3121.75     72.56 o 
 -11   7   9     2149.05     2261.30     59.98 o 
  -9   7   9      274.53      255.32     29.59 o 
  -7   7   9       14.23       14.83      6.40 o 
  -5   7   9       86.03       75.87     15.55 o 
  -3   7   9      607.76      642.58     35.99 o 
  -1   7   9      223.86      280.92     19.23 o 
   1   7   9      803.68      811.38     30.02 o 
   3   7   9       63.52       53.07      9.10 o 
   5   7   9      297.60      241.40     22.31 o 
   7   7   9      472.12      511.12     27.12 o 
   9   7   9       15.39        5.66      6.50 o 
  11   7   9        1.55        9.98      6.94 o 
  13   7   9       32.39       47.96     23.22 o 
 -28   8   9       26.50       16.63      8.20 o 
 -26   8   9      118.39      115.45     55.11 o 
 -24   8   9      191.18      163.42     23.78 o 
 -22   8   9        1.58        0.58     13.32 o 
 -20   8   9      435.39      486.63     35.19 o 
 -18   8   9        4.53       23.66     10.96 o 
 -16   8   9      393.16      402.55     31.50 o 
 -14   8   9        0.69       11.32      7.70 o 
 -12   8   9     1732.28     1583.52     56.71 o 
 -10   8   9       74.02      125.63     19.96 o 
  -8   8   9      254.86      261.04     27.11 o 
  -6   8   9       36.16       26.31      7.76 o 
  -4   8   9        7.12       20.40     10.16 o 
  -2   8   9       40.01       49.67      8.31 o 
   0   8   9      203.58      134.82     15.97 o 
   2   8   9      104.03      105.92     13.30 o 
   4   8   9       55.26       55.50     10.63 o 
   6   8   9       14.80        9.22      5.52 o 
   8   8   9       73.81       62.97     16.16 o 
  10   8   9       99.51       80.11     16.23 o 
  12   8   9        0.51        8.94      9.05 o 
 -25   9   9       23.87       21.46     24.76 o 
 -23   9   9       92.42       81.15     28.33 o 
 -21   9   9       52.93       56.24     15.13 o 
 -19   9   9      396.72      338.75     31.17 o 
 -17   9   9      205.53      283.14     31.92 o 
 -15   9   9       25.76       12.65      7.90 o 
 -13   9   9      782.89      799.07     43.41 o 
 -11   9   9       34.47       29.82      9.23 o 
  -9   9   9       78.09       64.67     18.12 o 
  -7   9   9       11.39       14.69      6.62 o 
  -5   9   9      121.90       88.39     15.62 o 
  -3   9   9      164.18      191.65     17.26 o 
  -1   9   9        2.99       22.03      5.81 o 
   1   9   9        7.09       -4.40      7.86 o 
   3   9   9       56.02       38.88     12.41 o 
   5   9   9        0.02       -4.14     13.07 o 
   7   9   9       14.31       -1.04     12.63 o 
   9   9   9        5.61       -7.72     14.28 o 
 -22  10   9        0.47       15.15     10.69 o 
 -20  10   9      145.89      154.16     46.14 o 
 -18  10   9        3.99       42.31     10.85 o 
 -16  10   9        1.78       -4.83     12.08 o 
 -14  10   9       27.24        7.19     15.29 o 
 -12  10   9       11.53        7.32     14.48 o 
 -10  10   9        4.33        5.09     15.90 o 
  -8  10   9       16.36       38.38     16.65 o 
  -6  10   9      174.22      110.97     18.20 o 
  -4  10   9       59.90       30.00      7.95 o 
  -2  10   9       85.56       85.43     13.10 o 
   0  10   9       62.52       38.95      9.83 o 
   2  10   9        1.82       16.19      6.81 o 
   4  10   9       14.29       12.54      6.96 o 
   6  10   9        8.22       -2.67      8.54 o 
 -19  11   9       30.99       28.71     16.00 o 
 -17  11   9       70.04       96.87     25.74 o 
 -15  11   9      193.97      191.85     50.42 o 
 -13  11   9      109.10       54.09     19.92 o 
 -11  11   9       96.98       79.41     15.46 o 
  -9  11   9       19.18       17.10      8.90 o 
  -7  11   9        1.09       22.74     14.14 o 
  -5  11   9       20.97       18.19     11.87 o 
  -3  11   9        0.66       -7.81      7.81 o 
  -1  11   9       39.26       39.29      8.81 o 
   1  11   9       37.24       28.15      8.66 o 
   3  11   9       11.58       -5.19     12.23 o 
 -14  12   9       35.21       -3.77      8.82 o 
 -12  12   9       34.61       27.24      9.89 o 
 -10  12   9       14.57      -12.16     12.16 o 
  -8  12   9       65.99       66.55     12.38 o 
  -6  12   9        0.35        3.21      7.97 o 
  -4  12   9      119.23      145.53     34.01 o 
  -2  12   9       71.95       42.74     10.90 o 
 -34   0  10      133.50      155.85     25.44 o 
 -30   0  10      167.14       92.63     32.93 o 
 -28   0  10      100.93      180.91     48.65 o 
 -26   0  10     1009.41     1183.38    101.25 o 
 -24   0  10      697.55      773.20     48.26 o 
 -22   0  10     2499.92     2576.72     87.86 o 
 -20   0  10      481.79      437.65     68.24 o 
 -18   0  10     1823.83     1691.04     56.02 o 
 -16   0  10    17972.96    16778.75    162.01 o 
 -14   0  10     4418.86     4359.72     58.49 o 
 -12   0  10      119.53      114.49     18.47 o 
 -10   0  10     2594.72     2931.30    113.59 o 
  -8   0  10      570.81      432.38     41.76 o 
  -6   0  10      406.47      374.37     16.17 o 
  -4   0  10     2337.94     2271.59     60.02 o 
  -2   0  10      216.28      278.93     24.58 o 
   0   0  10     6100.37     6634.86     92.86 o 
   2   0  10     1793.90     1839.57     52.93 o 
   4   0  10     1565.73     1742.09     52.05 o 
   6   0  10     2817.54     2784.53     72.41 o 
   8   0  10      150.32      165.16     22.26 o 
  10   0  10        1.14       15.84      8.28 o 
  12   0  10       39.92       13.98     13.72 o 
  14   0  10      109.53       90.02     23.26 o 
  16   0  10       11.20       33.22     16.51 o 
 -33   1  10       72.19       65.72     13.81 o 
 -31   1  10      685.09      659.08     93.86 o 
 -29   1  10       23.80       35.07     13.76 o 
 -27   1  10       24.12       24.18     14.12 o 
 -25   1  10       17.56       46.34     12.34 o 
 -23   1  10       14.43       73.05     17.85 o 
 -21   1  10     5725.50     6310.08    104.22 o 
 -19   1  10     1882.00     2289.43     49.31 o 
 -17   1  10     5881.44     5685.49     66.83 o 
 -15   1  10       21.80        6.81      2.38 o 
 -13   1  10       59.03       94.97      6.49 o 
 -11   1  10      158.22      273.46     19.65 o 
  -9   1  10     1642.61     1591.55     24.80 o 
  -7   1  10     1431.44     1315.53     26.53 o 
  -5   1  10       83.99       63.29      7.00 o 
  -3   1  10       12.07       10.82      4.22 o 
  -1   1  10      315.62      465.20     21.85 o 
   1   1  10        9.79        7.70      2.63 o 
   3   1  10       18.31       21.03      4.59 o 
   5   1  10     1869.00     1750.74     38.82 o 
   7   1  10     1476.90     1327.53     35.65 o 
   9   1  10     1354.02     1264.10     36.64 o 
  11   1  10      115.88       85.70      9.81 o 
  13   1  10       23.92       12.86      7.56 o 
  15   1  10      238.20      258.32     25.29 o 
 -34   2  10       31.33       52.65     11.38 o 
 -32   2  10       46.96       33.28     12.70 o 
 -30   2  10       50.67       40.89     26.82 o 
 -28   2  10       16.90       35.04     14.22 o 
 -26   2  10       85.88      122.33     21.27 o 
 -24   2  10       57.24      165.35     23.76 o 
 -22   2  10       45.57      128.81     21.22 o 
 -20   2  10       37.45       65.70     13.10 o 
 -18   2  10      110.39      156.32     18.74 o 
 -16   2  10      358.89      372.24     16.22 o 
 -14   2  10      291.72      214.42      7.90 o 
 -12   2  10     3303.23     2629.15     36.92 o 
 -10   2  10     6188.30     5765.00     67.73 o 
  -8   2  10       85.78      143.01     12.96 o 
  -6   2  10       16.38       27.84      5.76 o 
  -4   2  10     1286.20     1351.72     45.74 o 
  -2   2  10        0.10       17.18      5.37 o 
   0   2  10       91.13      120.43     13.73 o 
   2   2  10     4070.04     4291.70     68.77 o 
   4   2  10      267.32      252.31     15.45 o 
   6   2  10      338.41      405.43     19.46 o 
   8   2  10      218.92      251.05     19.50 o 
  10   2  10        4.17       -4.76      4.76 o 
  12   2  10        2.32       12.91      5.70 o 
  14   2  10       10.70        3.21      6.45 o 
  16   2  10       65.07      110.49     18.48 o 
 -33   3  10        7.82       12.15     12.68 o 
 -31   3  10        0.00       -2.76      6.02 o 
 -29   3  10       72.16       92.24     13.99 o 
 -27   3  10      133.95       78.11     13.37 o 
 -25   3  10      353.69      517.96     29.75 o 
 -23   3  10       69.96       64.65     13.32 o 
 -21   3  10        1.58       11.62     13.03 o 
 -19   3  10      209.74      278.32     19.85 o 
 -17   3  10      703.21      624.62     24.69 o 
 -15   3  10     2429.67     2236.19     40.93 o 
 -13   3  10    12867.95    12604.50     90.97 o 
 -11   3  10      232.13      203.24     10.23 o 
  -9   3  10       16.13       74.46      7.15 o 
  -7   3  10     4435.46     4083.31     50.52 o 
  -5   3  10     1719.56     1568.73     37.36 o 
  -3   3  10      401.66      349.46     21.61 o 
  -1   3  10     1919.68     1722.49     45.50 o 
   1   3  10     3479.95     3295.15     56.86 o 
   3   3  10     1761.07     1819.98     38.01 o 
   5   3  10       73.92       60.76      8.88 o 
   7   3  10       14.05       65.84      8.93 o 
   9   3  10      215.82      285.63     21.38 o 
  11   3  10        3.60        2.31      5.13 o 
  13   3  10       11.93        8.03      5.79 o 
  15   3  10       24.01       18.67      6.61 o 
 -32   4  10      108.49      138.20     18.35 o 
 -30   4  10        0.93       10.23      6.12 o 
 -28   4  10       79.70       90.36     17.15 o 
 -26   4  10       10.31       20.58      6.82 o 
 -24   4  10        7.20        7.35     11.16 o 
 -22   4  10       78.99       74.25     16.28 o 
 -20   4  10      432.21      403.68     28.92 o 
 -18   4  10      701.21      565.41     30.77 o 
 -16   4  10     2426.68     2245.45     57.43 o 
 -14   4  10      178.48      216.68     13.54 o 
 -12   4  10     1994.85     2093.55     40.17 o 
 -10   4  10     1816.18     1797.17     35.44 o 
  -8   4  10     3455.23     3458.93     56.11 o 
  -6   4  10     2100.24     1960.51     43.34 o 
  -4   4  10     1472.55     1264.48     36.19 o 
  -2   4  10       33.48       33.00      7.54 o 
   0   4  10     3906.49     3874.33    122.12 o 
   2   4  10      856.08      799.58     24.90 o 
   4   4  10       28.49       70.12     10.59 o 
   6   4  10        8.78        9.93      4.62 o 
   8   4  10      475.82      492.57     22.44 o 
  10   4  10      138.59      212.60     19.78 o 
  12   4  10       37.27       36.93     13.18 o 
  14   4  10      156.57      224.44     23.63 o 
 -31   5  10       64.86       46.21     19.16 o 
 -29   5  10       43.83       43.68     16.26 o 
 -27   5  10        7.84       10.92      8.42 o 
 -25   5  10        0.01        3.13      6.34 o 
 -23   5  10        0.45       -0.02      5.97 o 
 -21   5  10     2291.70     2176.79     65.26 o 
 -19   5  10     1267.06     1239.72     48.93 o 
 -17   5  10      125.12      120.88     30.53 o 
 -15   5  10     1335.27     1225.37     40.25 o 
 -13   5  10     7221.38     7200.98    102.64 o 
 -11   5  10     7490.57     7290.46    101.43 o 
  -9   5  10     7946.76     8103.14    121.56 o 
  -7   5  10        2.83       35.64     12.64 o 
  -5   5  10     2365.79     2612.60     66.27 o 
  -3   5  10     6767.95     6730.12     98.07 o 
  -1   5  10     1435.74     1514.12     45.46 o 
   1   5  10     6102.98     6049.12    157.84 o 
   3   5  10       50.91       38.49      7.06 o 
   5   5  10        0.28       -0.13      5.34 o 
   7   5  10       38.61       42.22      7.28 o 
   9   5  10      173.22      209.75     18.63 o 
  11   5  10        6.39       11.15      8.24 o 
  13   5  10        0.15        3.16     14.06 o 
 -30   6  10       15.32       59.01     13.82 o 
 -28   6  10      107.72      128.83     30.59 o 
 -26   6  10        7.49       -2.15      8.12 o 
 -24   6  10      308.15      246.58     30.13 o 
 -22   6  10      531.68      505.40     34.55 o 
 -20   6  10       17.29       30.84     11.11 o 
 -18   6  10     1649.32     1666.60     68.26 o 
 -16   6  10      664.63      640.37     35.00 o 
 -14   6  10      534.89      560.28     28.69 o 
 -12   6  10      559.62      619.00     29.27 o 
 -10   6  10       36.40       57.01     10.50 o 
  -8   6  10      722.49      886.03     39.40 o 
  -6   6  10     1222.46     1258.90     47.78 o 
  -4   6  10      579.62      543.49     36.75 o 
  -2   6  10      215.49      198.40     24.28 o 
   0   6  10      878.15      928.32     35.45 o 
   2   6  10        0.17       -0.14      5.02 o 
   4   6  10       10.97       14.23      5.55 o 
   6   6  10      151.57      193.43     17.50 o 
   8   6  10       36.15       13.37      6.27 o 
  10   6  10      149.08      253.73     21.73 o 
  12   6  10        3.87       13.08      7.50 o 
 -29   7  10        4.25        5.04     11.30 o 
 -27   7  10        0.62        7.50      7.66 o 
 -25   7  10       38.28       38.95     10.97 o 
 -23   7  10       33.43       36.97     18.12 o 
 -21   7  10      473.98      608.79     38.73 o 
 -19   7  10      190.56      110.89     19.36 o 
 -17   7  10        1.14        6.59      8.83 o 
 -15   7  10      192.10      334.56     30.12 o 
 -13   7  10      420.80      425.87     25.54 o 
 -11   7  10       18.17       29.84      8.40 o 
  -9   7  10      248.86      291.19     25.81 o 
  -7   7  10       13.03        6.12     10.08 o 
  -5   7  10      434.86      462.58     30.50 o 
  -3   7  10        0.22       -6.42      7.20 o 
  -1   7  10      425.44      414.98     23.59 o 
   1   7  10       21.28       18.51      6.08 o 
   3   7  10       53.72       44.33      9.77 o 
   5   7  10        8.92        4.44      6.75 o 
   7   7  10        0.39        8.41      8.97 o 
   9   7  10        5.81        8.92      5.70 o 
  11   7  10      279.50      305.02     29.77 o 
 -28   8  10        0.00       15.93     12.77 o 
 -26   8  10       34.38       20.14     20.31 o 
 -24   8  10        5.22       37.82     21.89 o 
 -22   8  10     1152.23     1014.62     52.30 o 
 -20   8  10       40.25       61.04     15.07 o 
 -18   8  10      238.12      291.17     32.28 o 
 -16   8  10      527.41      491.42     33.33 o 
 -14   8  10       29.22       43.25     10.64 o 
 -12   8  10       18.96       14.68     11.46 o 
 -10   8  10      152.54      205.05     21.42 o 
  -8   8  10      481.30      413.16     25.20 o 
  -6   8  10       43.91       47.16     11.13 o 
  -4   8  10       52.27       23.21     10.69 o 
  -2   8  10      359.04      410.91     27.45 o 
   0   8  10      106.03       56.88      9.40 o 
   2   8  10        0.75        2.74      5.14 o 
   4   8  10       21.61       25.56      6.49 o 
   6   8  10        5.67        1.54      5.74 o 
   8   8  10        6.22       -3.77      7.29 o 
  10   8  10       43.28       30.14      9.45 o 
 -25   9  10      100.64      102.53     36.89 o 
 -23   9  10        7.41        0.56      8.68 o 
 -21   9  10     1083.16     1146.80     56.54 o 
 -19   9  10      454.09      502.45     34.54 o 
 -17   9  10      171.14      179.40     25.17 o 
 -15   9  10       89.04      110.94     23.96 o 
 -13   9  10      970.45     1039.49     55.17 o 
 -11   9  10      493.25      470.01     28.37 o 
  -9   9  10       73.27       73.83     12.57 o 
  -7   9  10      345.72      357.24     26.55 o 
  -5   9  10       99.85      119.28     22.74 o 
  -3   9  10        8.34        5.99      6.48 o 
  -1   9  10       20.48       24.94      9.33 o 
   1   9  10        1.82       12.38      8.34 o 
   3   9  10        1.74        4.10     12.05 o 
   5   9  10        0.61       -3.40      6.84 o 
   7   9  10      236.29      146.29     22.39 o 
 -24  10  10       16.71       34.50     31.69 o 
 -22  10  10       37.04       13.38     26.76 o 
 -20  10  10       24.51       38.57     13.02 o 
 -18  10  10        0.34       21.57      9.36 o 
 -16  10  10      119.22      101.89     20.60 o 
 -14  10  10       19.85       29.77     10.15 o 
 -12  10  10       16.87       41.14     12.08 o 
 -10  10  10        1.49       25.88      9.05 o 
  -8  10  10      401.08      394.50     68.43 o 
  -6  10  10       46.78       44.14     17.89 o 
  -4  10  10        0.26       13.31      6.49 o 
  -2  10  10       62.04       65.19     15.00 o 
   0  10  10        0.73       -4.95      5.90 o 
   2  10  10       59.11       43.18      8.74 o 
   4  10  10       75.41       57.81     11.60 o 
 -19  11  10      105.50       63.33     20.35 o 
 -17  11  10        7.29       -8.08     13.72 o 
 -15  11  10        9.39       53.40     20.69 o 
 -13  11  10        0.01      -11.99     11.99 o 
 -11  11  10      133.04      176.19     44.17 o 
  -9  11  10        6.44       15.82     15.31 o 
  -7  11  10        7.14      -10.33     10.33 o 
  -5  11  10       19.92       26.62     13.12 o 
  -3  11  10       62.13       29.00     10.05 o 
  -1  11  10       54.95       40.99     11.15 o 
   1  11  10       29.69       28.71      9.98 o 
 -14  12  10       12.75      -12.70     12.70 o 
 -12  12  10       38.69       35.61     10.87 o 
 -10  12  10       14.92       22.93     11.50 o 
  -8  12  10        1.43       21.19      7.30 o 
  -6  12  10        7.74       22.09      8.88 o 
  -4  12  10       43.97       56.59     10.56 o 
 -35   1  11        7.29       -9.58      9.58 o 
 -33   1  11       16.73       -1.57     11.01 o 
 -31   1  11      172.07      169.42     52.54 o 
 -29   1  11       55.75       50.30     12.82 o 
 -27   1  11      197.36      160.28     23.40 o 
 -25   1  11       24.25       57.61     14.29 o 
 -23   1  11      210.35      314.46     27.89 o 
 -21   1  11        0.37       19.73      7.32 o 
 -19   1  11     2344.74     2419.20     48.79 o 
 -17   1  11      147.50      200.19      9.56 o 
 -15   1  11      165.14      157.84      8.75 o 
 -13   1  11     1891.95     1718.88     30.81 o 
 -11   1  11       60.80       23.87      9.44 o 
  -9   1  11      551.05      507.12     16.62 o 
  -7   1  11      686.22      698.19     14.41 o 
  -5   1  11     4012.61     3936.00     54.42 o 
  -3   1  11      740.95      780.14     27.71 o 
  -1   1  11      180.72      227.58     18.96 o 
   1   1  11      509.94      601.56     22.68 o 
   3   1  11      506.71      468.03     18.79 o 
   5   1  11      382.34      417.86     19.28 o 
   7   1  11       26.71       50.35      8.16 o 
   9   1  11      449.86      376.21     22.05 o 
  11   1  11       63.49       43.85      7.13 o 
  13   1  11       92.28      103.42     15.52 o 
  15   1  11        0.95        1.46      9.34 o 
 -34   2  11       31.60      -10.90     13.30 o 
 -32   2  11       22.20       28.42     11.81 o 
 -30   2  11       69.84       36.10     12.78 o 
 -28   2  11       92.15      119.17     18.89 o 
 -26   2  11      503.02      593.20     38.15 o 
 -24   2  11      228.65      309.15     38.43 o 
 -22   2  11     1116.23     1263.51     49.36 o 
 -20   2  11     1355.47     1342.17     47.49 o 
 -18   2  11      116.03      140.90     17.28 o 
 -16   2  11      402.75      396.81     12.42 o 
 -14   2  11      278.01      254.28     11.23 o 
 -12   2  11      300.99      363.27     12.83 o 
 -10   2  11      846.62      850.50     22.94 o 
  -8   2  11       66.40      127.94     12.36 o 
  -6   2  11      664.05      724.76     23.58 o 
  -4   2  11      318.67      401.90     19.52 o 
  -2   2  11        9.73        5.10      4.76 o 
   0   2  11      185.50      168.76     13.12 o 
   2   2  11      756.30      794.01     28.07 o 
   4   2  11        4.19       23.14      5.49 o 
   6   2  11      611.90      651.63     26.07 o 
   8   2  11       22.79       13.99      5.88 o 
  10   2  11      334.87      416.77     23.54 o 
  12   2  11       28.43       40.30      8.39 o 
  14   2  11        2.44       15.14      6.69 o 
 -33   3  11        2.43        4.68     12.56 o 
 -31   3  11      186.50      177.61     26.89 o 
 -29   3  11      188.60      213.53     33.44 o 
 -27   3  11      110.21      177.39     25.81 o 
 -25   3  11      119.04       85.48     14.79 o 
 -23   3  11       87.70      142.92     18.13 o 
 -21   3  11     1411.87     1401.96     42.45 o 
 -19   3  11     8040.34     7910.91    102.77 o 
 -17   3  11      591.26      631.00     22.67 o 
 -15   3  11      323.47      296.42     12.11 o 
 -13   3  11      111.23      139.84      7.47 o 
 -11   3  11     1337.75     1291.86     23.98 o 
  -9   3  11     4631.08     4479.29     51.90 o 
  -7   3  11     3888.78     3691.74     61.44 o 
  -5   3  11      916.59      781.13     27.42 o 
  -3   3  11     2111.75     2124.08     49.75 o 
  -1   3  11     4670.67     4526.26     80.55 o 
   1   3  11       11.03       23.63      8.25 o 
   3   3  11      747.72      872.15     31.22 o 
   5   3  11       84.87       63.02      8.42 o 
   7   3  11       19.53       32.84      6.71 o 
   9   3  11      325.40      330.07     22.16 o 
  11   3  11      101.55       72.27     10.37 o 
  13   3  11      125.84      150.28     17.71 o 
 -34   4  11       13.82       33.64      8.56 o 
 -32   4  11        3.58       11.13      6.81 o 
 -30   4  11       16.25        6.14      8.70 o 
 -28   4  11       87.61       70.97     16.35 o 
 -26   4  11      239.32      251.54     34.76 o 
 -24   4  11       40.54       47.62     13.81 o 
 -22   4  11       12.73        4.63      8.70 o 
 -20   4  11      213.66      314.96     25.53 o 
 -18   4  11       15.65       26.70      9.50 o 
 -16   4  11     2589.52     2610.03     55.77 o 
 -14   4  11     6059.65     6031.31     86.33 o 
 -12   4  11      873.17      802.33     24.21 o 
 -10   4  11     3878.65     4011.42     61.42 o 
  -8   4  11     1141.62     1170.14     32.99 o 
  -6   4  11      202.79      216.49     14.86 o 
  -4   4  11       11.84       19.75      5.38 o 
  -2   4  11      881.60      818.45     37.63 o 
   0   4  11       57.05       59.13     11.65 o 
   2   4  11      788.47      704.42     28.73 o 
   4   4  11        0.03       12.02      4.42 o 
   6   4  11      233.93      224.59     18.07 o 
   8   4  11       46.78       38.27      7.19 o 
  10   4  11        3.70        8.11      6.37 o 
  12   4  11        1.86       -9.26      9.53 o 
 -33   5  11       20.24       -7.01     21.54 o 
 -31   5  11        5.85        9.34      6.41 o 
 -29   5  11       60.66       51.92     10.97 o 
 -27   5  11      599.51      618.76     43.18 o 
 -25   5  11       77.41       94.34     24.18 o 
 -23   5  11        8.71       19.02      9.87 o 
 -21   5  11       33.43       20.63     13.73 o 
 -19   5  11       54.55       69.98     14.76 o 
 -17   5  11      695.26      646.91     33.09 o 
 -15   5  11      107.83      168.96     18.51 o 
 -13   5  11     1914.17     2178.00     52.48 o 
 -11   5  11        6.76       17.83      6.83 o 
  -9   5  11      149.88      152.99     18.68 o 
  -7   5  11      338.41      420.22     25.67 o 
  -5   5  11      988.79      991.71     42.79 o 
  -3   5  11       44.09       54.77     12.27 o 
  -1   5  11        0.99       20.66      5.72 o 
   1   5  11      305.10      359.88     26.60 o 
   3   5  11        1.21        6.75      6.29 o 
   5   5  11      232.53      257.13     19.42 o 
   7   5  11        1.03        0.52      7.35 o 
   9   5  11        3.72       17.38      6.66 o 
  11   5  11      128.15      134.95     17.87 o 
  13   5  11        0.42       -1.81      6.99 o 
 -32   6  11      162.11      210.18     29.47 o 
 -30   6  11       62.37       67.34     15.98 o 
 -28   6  11        0.03       -1.22      9.05 o 
 -26   6  11        3.84       14.84     11.37 o 
 -24   6  11        1.45        5.85      9.33 o 
 -22   6  11       41.54       72.88     15.76 o 
 -20   6  11       13.22       15.35      8.70 o 
 -18   6  11       10.01       17.21     10.05 o 
 -16   6  11      904.21      915.38     37.46 o 
 -14   6  11      321.11      383.57     25.27 o 
 -12   6  11       98.79      114.06     19.01 o 
 -10   6  11       67.69       68.95     11.63 o 
  -8   6  11      835.48      898.03     40.20 o 
  -6   6  11      505.94      502.17     30.56 o 
  -4   6  11       18.00        8.82      7.70 o 
  -2   6  11      941.53      972.65     44.75 o 
   0   6  11     1064.36      949.07     36.36 o 
   2   6  11       26.38       13.90      7.80 o 
   4   6  11      107.83       97.01     17.05 o 
   6   6  11        6.63       22.23      5.69 o 
   8   6  11       10.00        5.20      9.02 o 
  10   6  11        9.78       27.20      8.10 o 
  12   6  11        7.87       19.02     14.85 o 
 -29   7  11      125.86      146.69     23.95 o 
 -27   7  11      235.94      217.01     27.44 o 
 -25   7  11      129.91      148.74     22.56 o 
 -23   7  11        7.63        4.66     11.50 o 
 -21   7  11      296.92      261.04     29.84 o 
 -19   7  11      994.79     1007.81     47.89 o 
 -17   7  11      159.65      214.95     25.83 o 
 -15   7  11        5.80       16.47     12.18 o 
 -13   7  11     1747.29     1914.67     69.20 o 
 -11   7  11     1848.86     1990.10     70.76 o 
  -9   7  11     1340.04     1412.71     47.80 o 
  -7   7  11      134.66      130.43     20.12 o 
  -5   7  11       98.01       89.28     16.07 o 
  -3   7  11     2741.77     2457.37     83.44 o 
  -1   7  11      113.02      119.94     15.67 o 
   1   7  11     1619.50     1532.61     49.52 o 
   3   7  11      190.04      212.93     16.96 o 
   5   7  11        7.25       19.84      8.72 o 
   7   7  11       95.34       83.28     12.45 o 
   9   7  11       52.14       45.02      9.26 o 
 -28   8  11       49.86       51.88     11.13 o 
 -26   8  11        0.07       -3.80      8.34 o 
 -24   8  11      164.86      168.90     24.71 o 
 -22   8  11       17.02        3.96     12.10 o 
 -20   8  11      148.23      122.62     19.91 o 
 -18   8  11        2.19        7.72      8.52 o 
 -16   8  11      538.97      620.48     38.85 o 
 -14   8  11      171.36      202.24     22.45 o 
 -12   8  11      133.83      156.58     28.32 o 
 -10   8  11      354.60      404.79     34.55 o 
  -8   8  11      333.07      371.09     23.89 o 
  -6   8  11      270.68      337.91     28.44 o 
  -4   8  11      402.46      468.33     32.09 o 
  -2   8  11      143.79      147.65     20.95 o 
   0   8  11       12.52       12.59      9.21 o 
   2   8  11      117.83      114.21     14.37 o 
   4   8  11       45.16       35.70      7.53 o 
   6   8  11        9.16        2.34      5.51 o 
   8   8  11       29.92       30.16     10.91 o 
 -25   9  11       34.21       56.50     23.55 o 
 -23   9  11        2.28       78.16     17.35 o 
 -21   9  11       53.77       30.18     12.56 o 
 -19   9  11       17.22       55.04     14.28 o 
 -17   9  11       82.95       95.21     17.89 o 
 -15   9  11      226.57      276.77     32.43 o 
 -13   9  11       80.56       98.85     14.50 o 
 -11   9  11      378.08      428.15     26.80 o 
  -9   9  11        2.58        5.47      6.20 o 
  -7   9  11        3.30       14.26      5.77 o 
  -5   9  11      266.05      258.84     29.41 o 
  -3   9  11        4.14       -4.51      6.31 o 
  -1   9  11      203.41      186.21     21.99 o 
   1   9  11       57.09       48.52     13.84 o 
   3   9  11       51.96       40.14     13.30 o 
   5   9  11       29.37       25.92      8.39 o 
 -24  10  11       48.98       44.06     25.10 o 
 -22  10  11       20.63        4.51     23.14 o 
 -20  10  11        6.72       22.94     11.97 o 
 -18  10  11       77.02       34.32     19.78 o 
 -16  10  11        0.15       -8.20      8.20 o 
 -14  10  11        0.20       16.26     10.30 o 
 -12  10  11      244.40      255.75     23.13 o 
 -10  10  11       60.76       59.04     11.60 o 
  -8  10  11      240.52      227.07     45.98 o 
  -6  10  11        0.01       -1.80     11.89 o 
  -4  10  11       93.92       62.84     18.70 o 
  -2  10  11        1.40       -0.08      7.90 o 
   0  10  11      142.24      207.14     23.01 o 
   2  10  11       25.74       28.23      7.84 o 
   4  10  11       53.00       89.54     12.71 o 
 -19  11  11      175.70      184.34     42.82 o 
 -17  11  11       28.95       24.58     15.88 o 
 -15  11  11        1.37       26.16     18.66 o 
 -13  11  11       80.10       59.40     21.52 o 
 -11  11  11      222.28      253.40     52.09 o 
  -9  11  11       14.22       69.75     22.82 o 
  -7  11  11      211.37      181.03     41.43 o 
  -5  11  11       21.00       26.98      9.46 o 
  -3  11  11       13.02       20.80      9.02 o 
  -1  11  11       78.71       67.02     11.89 o 
 -12  12  11       68.26       71.68     18.56 o 
 -10  12  11        1.59       25.04     14.60 o 
  -8  12  11      107.98       36.44     15.61 o 
 -34   0  12        0.30      -11.09     14.10 o 
 -32   0  12        0.12        0.10     14.72 o 
 -30   0  12        0.92       33.68     19.26 o 
 -28   0  12       71.37      154.30     39.96 o 
 -26   0  12      877.26     1153.48     67.97 o 
 -24   0  12      881.50      753.62     46.03 o 
 -22   0  12     5608.95     6301.09    131.41 o 
 -20   0  12      393.22      436.85     28.41 o 
 -18   0  12      185.40      218.78     12.34 o 
 -16   0  12      295.31      292.25     27.20 o 
 -14   0  12     2265.77     2075.55     72.87 o 
 -12   0  12       32.76      105.21     27.93 o 
 -10   0  12     3619.40     3644.16    176.19 o 
  -8   0  12     4633.33     5004.91     64.11 o 
  -6   0  12       16.53       11.00      8.78 o 
  -4   0  12      338.75      468.41     30.52 o 
  -2   0  12     2161.06     2445.87     78.82 o 
   0   0  12      572.42      647.50     43.23 o 
   2   0  12       22.77       31.85     12.27 o 
   4   0  12      151.04       76.11     13.61 o 
   6   0  12        0.12       -5.43      5.43 o 
   8   0  12       39.70       31.63     12.17 o 
  10   0  12      116.80      104.74     16.56 o 
  12   0  12       67.01       23.54     11.45 o 
 -35   1  12        0.01       -1.57     15.27 o 
 -33   1  12        0.40       -5.37      9.15 o 
 -31   1  12       23.99       32.25     13.92 o 
 -29   1  12      118.16      137.57     21.35 o 
 -27   1  12     1524.72     1646.22     63.81 o 
 -25   1  12      441.51      481.83     35.14 o 
 -23   1  12     8566.07     8589.51    116.92 o 
 -21   1  12      111.10       75.14     11.80 o 
 -19   1  12      593.58      684.12     23.80 o 
 -17   1  12     2215.38     2240.01     25.61 o 
 -15   1  12     2157.25     1950.24     28.50 o 
 -13   1  12      108.13       80.85     11.73 o 
 -11   1  12      234.22      238.53      8.90 o 
  -9   1  12     6622.39     6251.12     71.38 o 
  -7   1  12       15.68       14.09      3.75 o 
  -5   1  12      287.81      307.56     16.77 o 
  -3   1  12      728.49      667.35     27.20 o 
  -1   1  12      146.25      183.81     19.29 o 
   1   1  12       21.23       26.26      8.37 o 
   3   1  12      230.07      315.31     21.25 o 
   5   1  12      817.45      613.41     23.80 o 
   7   1  12       11.85        6.65      4.85 o 
   9   1  12       33.27       35.00      6.58 o 
  11   1  12       15.42       19.18      6.47 o 
  13   1  12        1.17       -5.62      9.14 o 
 -34   2  12       18.65       34.91     18.09 o 
 -32   2  12        3.91       14.88     10.89 o 
 -30   2  12       15.18        8.73     11.23 o 
 -28   2  12        5.42       18.74      9.34 o 
 -26   2  12      125.26      174.48     28.86 o 
 -24   2  12      721.67      681.11     37.66 o 
 -22   2  12      456.78      438.39     28.67 o 
 -20   2  12       69.93       42.30     11.41 o 
 -18   2  12      531.42      622.58     20.85 o 
 -16   2  12      533.60      617.37     13.01 o 
 -14   2  12     1574.34     1461.08     27.67 o 
 -12   2  12     1260.41     1043.48     25.98 o 
 -10   2  12      113.08      127.32     15.49 o 
  -8   2  12     2204.04     2136.08     40.03 o 
  -6   2  12     3253.63     3000.50     54.45 o 
  -4   2  12      537.87      655.23     26.66 o 
  -2   2  12      390.26      508.44     25.25 o 
   0   2  12       63.33       74.90     12.42 o 
   2   2  12      764.05      645.94     26.24 o 
   4   2  12      805.63      793.12     32.00 o 
   6   2  12       14.87        2.15      4.37 o 
   8   2  12        7.24       14.35      4.76 o 
  10   2  12       12.71       17.97      5.71 o 
  12   2  12       42.93       74.34     13.58 o 
 -35   3  12        4.72       -6.07     15.35 o 
 -33   3  12        5.65       10.02      9.89 o 
 -31   3  12      117.04      117.66     21.03 o 
 -29   3  12        0.24       -2.90      8.73 o 
 -27   3  12      177.85      186.11     25.41 o 
 -25   3  12        2.89        9.92      9.77 o 
 -23   3  12        7.58       37.19      9.24 o 
 -21   3  12       46.01       42.22     10.14 o 
 -19   3  12     1822.89     1648.27     51.77 o 
 -17   3  12        2.83       11.15      4.27 o 
 -15   3  12      408.04      360.10     11.67 o 
 -13   3  12     3646.80     3530.18     38.32 o 
 -11   3  12     1153.00     1272.42     31.51 o 
  -9   3  12     1380.49     1618.38     29.96 o 
  -7   3  12      217.53      176.92     20.27 o 
  -5   3  12      546.29      488.17     25.89 o 
  -3   3  12       21.16       31.13      7.80 o 
  -1   3  12     4908.00     4683.11    108.26 o 
   1   3  12       62.41       65.35     14.27 o 
   3   3  12       36.46       23.08      6.86 o 
   5   3  12        2.50        0.04      4.99 o 
   7   3  12       13.05       15.74      5.08 o 
   9   3  12        2.00        2.05      8.54 o 
  11   3  12       18.12       37.14      7.98 o 
  13   3  12      195.19      191.22     23.68 o 
 -34   4  12       92.70       95.56     20.10 o 
 -32   4  12       27.66       24.25     21.82 o 
 -30   4  12      255.45      251.86     31.86 o 
 -28   4  12        2.26        1.04      8.46 o 
 -26   4  12       10.93       20.71     16.15 o 
 -24   4  12     1289.83     1166.68     50.27 o 
 -22   4  12       27.32       71.22     14.58 o 
 -20   4  12     1356.11     1417.29     52.88 o 
 -18   4  12      448.23      602.44     27.51 o 
 -16   4  12      125.65      130.36     15.38 o 
 -14   4  12     4808.76     5122.80     78.74 o 
 -12   4  12     1151.04     1209.35     35.05 o 
 -10   4  12      286.62      218.85     16.90 o 
  -8   4  12      726.51      756.96     27.11 o 
  -6   4  12      150.76      136.00     14.93 o 
  -4   4  12       21.05       64.87     10.63 o 
  -2   4  12      435.44      560.76     32.45 o 
   0   4  12     1968.77     2049.69     47.63 o 
   2   4  12      635.32      576.00     25.90 o 
   4   4  12      171.20      173.49     18.14 o 
   6   4  12       57.96       82.31     10.59 o 
   8   4  12       81.36       81.79      9.86 o 
  10   4  12      110.33      140.93     14.65 o 
  12   4  12      166.52      157.91     18.22 o 
 -33   5  12       18.23       25.08      7.39 o 
 -31   5  12       53.80       45.52     12.81 o 
 -29   5  12      114.64      140.37     22.18 o 
 -27   5  12      175.94      208.71     28.50 o 
 -25   5  12       88.47      106.72     19.78 o 
 -23   5  12       37.47       18.21      9.87 o 
 -21   5  12        3.93        5.15      7.38 o 
 -19   5  12     1987.32     1875.25     58.36 o 
 -17   5  12       98.33      107.26     14.89 o 
 -15   5  12       15.14       30.43      8.06 o 
 -13   5  12      230.64      258.30     19.30 o 
 -11   5  12     2640.97     2850.77     61.76 o 
  -9   5  12     2097.46     2136.97     58.66 o 
  -7   5  12     1907.14     1802.61     55.50 o 
  -5   5  12     1026.73      995.23     42.43 o 
  -3   5  12     3612.69     3545.61     86.33 o 
  -1   5  12     3527.98     3366.39     62.61 o 
   1   5  12      651.40      571.97     25.51 o 
   3   5  12      251.55      242.61     21.18 o 
   5   5  12       62.57       45.79      7.93 o 
   7   5  12       47.98       33.13      6.54 o 
   9   5  12        0.92        0.17      8.31 o 
  11   5  12      125.26      147.95     16.03 o 
 -32   6  12        7.92       -9.51     15.47 o 
 -30   6  12       34.82       28.44     10.23 o 
 -28   6  12      128.05      111.55     20.23 o 
 -26   6  12      202.93      190.66     26.97 o 
 -24   6  12      156.11      141.88     22.58 o 
 -22   6  12       12.79       50.10     13.19 o 
 -20   6  12      122.58      140.05     20.04 o 
 -18   6  12     1013.19     1006.13     44.66 o 
 -16   6  12      277.10      364.21     24.49 o 
 -14   6  12      572.87      575.96     29.01 o 
 -12   6  12      238.05      257.75     24.13 o 
 -10   6  12      128.48      112.90     15.80 o 
  -8   6  12      572.05      514.36     30.69 o 
  -6   6  12      184.95      184.10     23.39 o 
  -4   6  12      935.88     1063.39     46.72 o 
  -2   6  12      535.07      528.46     36.01 o 
   0   6  12       16.71       11.41      6.39 o 
   2   6  12      145.46      128.41     16.10 o 
   4   6  12      212.49      231.72     18.61 o 
   6   6  12       17.46        0.41      6.73 o 
   8   6  12       95.84      100.13     12.56 o 
  10   6  12      216.08      299.66     41.50 o 
 -31   7  12        5.60       -1.60     16.13 o 
 -29   7  12        6.91       19.03     15.52 o 
 -27   7  12        1.09       -2.20     15.03 o 
 -25   7  12      173.78      243.67     34.33 o 
 -23   7  12       46.06       33.26     11.38 o 
 -21   7  12       65.15       77.07     16.25 o 
 -19   7  12      601.03      701.31     43.59 o 
 -17   7  12      189.22      188.10     21.97 o 
 -15   7  12      122.82      126.44     17.91 o 
 -13   7  12      548.27      537.09     29.33 o 
 -11   7  12      682.02      650.13     32.24 o 
  -9   7  12      116.21       95.96     14.35 o 
  -7   7  12        8.02       -1.17      7.05 o 
  -5   7  12       29.60       37.77     11.92 o 
  -3   7  12        0.01        5.98      7.95 o 
  -1   7  12      104.62      108.16     17.48 o 
   1   7  12        5.30        0.39      9.50 o 
   3   7  12       35.78       10.48      6.41 o 
   5   7  12       16.51       15.83     11.58 o 
   7   7  12       12.50       16.45     10.46 o 
   9   7  12       43.40       41.28     10.35 o 
 -28   8  12       62.33       99.15     16.97 o 
 -26   8  12       83.94       84.09     18.39 o 
 -24   8  12        3.53       12.98      9.14 o 
 -22   8  12        7.00        3.46      8.12 o 
 -20   8  12        3.89       12.05      8.00 o 
 -18   8  12      195.80      257.43     38.10 o 
 -16   8  12      160.69      157.60     20.15 o 
 -14   8  12        9.15        8.17      6.85 o 
 -12   8  12       56.07       51.63     10.20 o 
 -10   8  12       12.06       17.79     10.29 o 
  -8   8  12       61.36       67.62     19.62 o 
  -6   8  12      155.88      164.94     22.68 o 
  -4   8  12        4.18        4.62      7.59 o 
  -2   8  12       27.65       19.53      7.21 o 
   0   8  12       85.03      117.37     14.97 o 
   2   8  12       11.74        8.11      8.55 o 
   4   8  12       59.92       36.43      8.09 o 
   6   8  12       55.41       45.00      7.66 o 
 -27   9  12      316.49      299.54     42.18 o 
 -25   9  12        0.96        2.87      7.75 o 
 -23   9  12        6.22       -5.58     12.27 o 
 -21   9  12       82.95      121.69     18.99 o 
 -19   9  12      520.98      564.17     37.20 o 
 -17   9  12       17.81        9.73     10.19 o 
 -15   9  12       96.50       96.65     15.50 o 
 -13   9  12        7.39        0.50      7.72 o 
 -11   9  12       31.11        8.82      8.58 o 
  -9   9  12      228.39      232.94     24.62 o 
  -7   9  12      150.91      103.56     14.49 o 
  -5   9  12        3.10       27.69     12.45 o 
  -3   9  12       22.68        4.39      5.33 o 
  -1   9  12      677.92      740.17     41.51 o 
   1   9  12       80.97       85.32     16.30 o 
   3   9  12       74.06       75.63     12.20 o 
   5   9  12       30.21       17.30     14.33 o 
 -24  10  12       87.25       91.28     22.55 o 
 -22  10  12       51.57       50.74     17.01 o 
 -20  10  12      122.49       76.31     14.34 o 
 -18  10  12       21.20       12.91      8.28 o 
 -16  10  12       19.65       19.60      8.48 o 
 -14  10  12       32.34        6.09     12.10 o 
 -12  10  12       44.43       32.92      7.39 o 
 -10  10  12        2.75       12.87      7.36 o 
  -8  10  12      166.45      172.30     25.85 o 
  -6  10  12       75.90       30.19     15.53 o 
  -4  10  12      426.04      430.83     35.19 o 
  -2  10  12       40.63       61.26     42.51 o 
   0  10  12       35.60       32.53     20.99 o 
   2  10  12        2.82        4.07      7.63 o 
 -19  11  12       12.21       -6.72     11.76 o 
 -17  11  12      269.74      348.57     65.47 o 
 -15  11  12       48.55       35.16     16.80 o 
 -13  11  12       36.35       13.24     17.48 o 
 -11  11  12       36.46       32.31     17.93 o 
  -9  11  12       29.53        7.97     15.13 o 
  -7  11  12        7.26        6.74     16.38 o 
  -5  11  12       15.79       -4.98     10.43 o 
  -3  11  12       11.60       -1.60     15.46 o 
 -35   1  13        7.39        0.66     14.50 o 
 -33   1  13        2.29      -10.94     18.40 o 
 -31   1  13        0.54       16.90      9.92 o 
 -29   1  13      273.97      363.11     33.57 o 
 -27   1  13       37.38       63.07     13.63 o 
 -25   1  13     3136.80     3056.90     67.58 o 
 -23   1  13     3818.05     3876.60     71.80 o 
 -21   1  13       39.35       54.25      9.21 o 
 -19   1  13     1484.76     1477.40     31.12 o 
 -17   1  13      610.03      590.84     16.36 o 
 -15   1  13       43.14       57.01      4.74 o 
 -13   1  13      107.44      117.22     21.28 o 
 -11   1  13     1035.19      996.51     22.29 o 
  -9   1  13     6611.80     6500.81     86.79 o 
  -7   1  13     1102.01     1113.65     30.97 o 
  -5   1  13      169.76      217.54     16.13 o 
  -3   1  13      726.14      813.54     31.96 o 
  -1   1  13      933.15      911.60     36.66 o 
   1   1  13     1162.83     1153.25     43.99 o 
   3   1  13        1.56       18.68      7.59 o 
   5   1  13        1.68        3.12      5.05 o 
   7   1  13        1.01        0.93      6.72 o 
   9   1  13        5.50       25.93      5.53 o 
  11   1  13        2.71       13.55      7.75 o 
 -34   2  13       46.01       70.88     21.27 o 
 -32   2  13        6.67       -9.73      9.73 o 
 -30   2  13       23.91        6.25     15.04 o 
 -28   2  13       91.35       79.37     15.89 o 
 -26   2  13       32.77       17.39      8.71 o 
 -24   2  13      319.61      384.23     28.22 o 
 -22   2  13     1531.78     1733.23     56.28 o 
 -20   2  13      628.53      763.63     34.52 o 
 -18   2  13       30.56       40.24      5.85 o 
 -16   2  13       20.25       19.04      4.84 o 
 -14   2  13     3852.88     3952.77     60.15 o 
 -12   2  13     3675.48     3718.79     87.79 o 
 -10   2  13       14.72       38.29      4.56 o 
  -8   2  13        0.65        6.17      4.31 o 
  -6   2  13      785.64      822.66     28.78 o 
  -4   2  13     1008.28      991.37     37.17 o 
  -2   2  13       10.89       29.57      8.35 o 
   0   2  13     3500.28     3743.21     80.30 o 
   2   2  13      631.60      654.93     33.78 o 
   4   2  13      362.05      376.95     22.47 o 
   6   2  13        3.43        1.84      7.84 o 
   8   2  13        1.81       -0.01      4.98 o 
  10   2  13        0.25        5.78      5.60 o 
  12   2  13      117.14      153.99     23.23 o 
 -35   3  13       17.44       29.88     18.49 o 
 -33   3  13       35.49       24.44     16.19 o 
 -31   3  13       14.28       -1.51      8.16 o 
 -29   3  13      178.48      173.96     26.41 o 
 -27   3  13      333.64      372.77     33.88 o 
 -25   3  13     1419.23     1538.36     56.49 o 
 -23   3  13      178.60      139.62     26.17 o 
 -21   3  13      977.10      909.62     41.39 o 
 -19   3  13      579.02      571.40     26.86 o 
 -17   3  13     1107.69     1095.36     28.04 o 
 -15   3  13       39.00       54.47      6.08 o 
 -13   3  13      541.03      521.83     13.90 o 
 -11   3  13      215.40      275.67     11.58 o 
  -9   3  13     7075.29     7039.68     95.19 o 
  -7   3  13     2939.55     2752.08     61.88 o 
  -5   3  13      278.47      210.46     17.85 o 
  -3   3  13      150.22      121.03     16.29 o 
  -1   3  13     4642.17     4827.08     91.28 o 
   1   3  13      314.17      298.28     28.08 o 
   3   3  13      393.02      400.51     22.29 o 
   5   3  13        6.01        2.44      4.55 o 
   7   3  13       27.13       21.81     10.36 o 
   9   3  13        0.35        4.00      8.75 o 
  11   3  13       37.92       40.63      8.37 o 
 -34   4  13       38.87       18.42     13.69 o 
 -32   4  13        9.88       34.86     13.51 o 
 -30   4  13        2.34       24.27     11.04 o 
 -28   4  13      944.05     1004.89     50.46 o 
 -26   4  13       35.01       67.73     15.99 o 
 -24   4  13       10.26        1.89      8.47 o 
 -22   4  13       29.18       21.92     10.31 o 
 -20   4  13     1023.76     1042.65     40.85 o 
 -18   4  13      577.73      600.06     26.74 o 
 -16   4  13       24.53       17.16      6.89 o 
 -14   4  13     1567.77     1549.99     43.24 o 
 -12   4  13     1281.26     1265.70     39.35 o 
 -10   4  13      847.69      869.74     33.49 o 
  -8   4  13      151.50      147.17     17.80 o 
  -6   4  13      884.07      854.62     35.95 o 
  -4   4  13     1092.94     1091.71     38.66 o 
  -2   4  13       46.09       21.11      9.51 o 
   0   4  13      588.96      467.39     24.18 o 
   2   4  13        2.21        8.09      8.22 o 
   4   4  13      195.48      186.16     18.96 o 
   6   4  13       13.81       12.06      6.25 o 
   8   4  13        0.07       -3.44      5.21 o 
  10   4  13       32.66       36.11      8.43 o 
 -33   5  13        1.94        7.07     15.16 o 
 -31   5  13       17.82        2.42     14.46 o 
 -29   5  13        0.33       16.35     11.18 o 
 -27   5  13       29.25       38.25     12.67 o 
 -25   5  13        0.13       28.74     10.79 o 
 -23   5  13      105.68       66.72     15.17 o 
 -21   5  13       95.25       82.12     23.43 o 
 -19   5  13      110.62      170.69     19.08 o 
 -17   5  13      376.52      369.27     25.81 o 
 -15   5  13       17.62       29.27      9.29 o 
 -13   5  13       27.87       32.76      8.51 o 
 -11   5  13       99.44       33.93     19.14 o 
  -9   5  13       48.86       44.53     10.52 o 
  -7   5  13     1644.89     1645.51     60.78 o 
  -5   5  13     1118.43     1140.91     46.85 o 
  -3   5  13      314.03      422.09     56.12 o 
  -1   5  13      235.67      198.80     20.27 o 
   1   5  13       35.13       22.59      6.88 o 
   3   5  13       97.63      133.32     15.98 o 
   5   5  13       25.64       25.30      9.39 o 
   7   5  13       46.73       48.05      8.59 o 
   9   5  13        3.00        0.69      6.97 o 
 -32   6  13       36.97       50.53     14.13 o 
 -30   6  13        8.33       39.45     15.13 o 
 -28   6  13        4.57        3.13     10.80 o 
 -26   6  13       81.16       67.83     19.23 o 
 -24   6  13       20.67       45.98     11.71 o 
 -22   6  13       12.78       13.39      9.29 o 
 -20   6  13      656.85      677.38     37.29 o 
 -18   6  13      337.92      382.39     34.11 o 
 -16   6  13       11.15       28.28      8.26 o 
 -14   6  13      203.27      286.27     24.40 o 
 -12   6  13      170.95      215.15     21.73 o 
 -10   6  13      322.07      327.90     32.63 o 
  -8   6  13        1.71       18.08      7.96 o 
  -6   6  13     1859.29     1880.84     62.81 o 
  -4   6  13       22.21       28.01     10.18 o 
  -2   6  13        0.86       -0.33      5.76 o 
   0   6  13       22.27        7.68      7.35 o 
   2   6  13        5.53        5.85      5.98 o 
   4   6  13      321.53      323.24     28.65 o 
   6   6  13       28.59       23.26      6.33 o 
   8   6  13       98.26       75.84      9.79 o 
 -31   7  13        2.10      -10.46     16.74 o 
 -29   7  13      144.04      162.36     28.30 o 
 -27   7  13      204.01      222.56     29.33 o 
 -25   7  13      333.09      373.28     40.98 o 
 -23   7  13       28.89       26.65     10.64 o 
 -21   7  13      176.07      205.49     27.79 o 
 -19   7  13       16.35       21.25      9.65 o 
 -17   7  13       61.23       53.37     10.96 o 
 -15   7  13      462.58      428.14     28.50 o 
 -13   7  13       45.12       53.83     14.16 o 
 -11   7  13       19.00       30.98      8.18 o 
  -9   7  13      170.31      174.43     23.74 o 
  -7   7  13      712.12      659.12     37.88 o 
  -5   7  13       83.51       50.05     12.22 o 
  -3   7  13      151.10      127.22     16.14 o 
  -1   7  13      235.47      203.52     20.90 o 
   1   7  13      244.62      269.92     22.44 o 
   3   7  13      148.51      118.48     13.69 o 
   5   7  13        0.42       14.81     15.87 o 
   7   7  13        6.40        7.40     10.39 o 
 -28   8  13        0.01        0.11      9.19 o 
 -26   8  13      138.15       82.54     14.48 o 
 -24   8  13      322.53      374.95     34.84 o 
 -22   8  13       50.87       17.57     12.20 o 
 -20   8  13      955.01      840.12     46.02 o 
 -18   8  13      249.55      235.10     28.47 o 
 -16   8  13       33.42       24.51      8.52 o 
 -14   8  13       31.27       28.98     13.94 o 
 -12   8  13       15.70       42.39     12.72 o 
 -10   8  13        0.39       -0.90      6.89 o 
  -8   8  13      234.49      230.60     28.13 o 
  -6   8  13       45.35       49.65     12.68 o 
  -4   8  13        7.46       15.65      5.85 o 
  -2   8  13        3.01       12.63     10.46 o 
   0   8  13       80.44       57.04      9.67 o 
   2   8  13       65.77       75.08     13.22 o 
   4   8  13       35.15       45.05      8.09 o 
 -27   9  13      291.98      328.99     57.48 o 
 -25   9  13        3.38       33.25     11.14 o 
 -23   9  13        8.61       35.33     11.24 o 
 -21   9  13      432.64      460.07     36.54 o 
 -19   9  13      126.68      123.86     25.14 o 
 -17   9  13      115.25      115.46     19.76 o 
 -15   9  13       40.02       37.28      9.34 o 
 -13   9  13      197.83      150.14     20.28 o 
 -11   9  13      255.08      277.26     26.57 o 
  -9   9  13       35.39       69.31     10.13 o 
  -7   9  13        0.48        2.39      5.71 o 
  -5   9  13       98.67       88.81     12.14 o 
  -3   9  13       13.45        6.37     11.35 o 
  -1   9  13       10.86       18.74     12.64 o 
   1   9  13      147.99      128.67     19.41 o 
   3   9  13        7.27      -15.04     15.66 o 
 -22  10  13       12.13       44.99     17.45 o 
 -20  10  13       10.89       18.10      8.58 o 
 -18  10  13       78.28       67.91     12.18 o 
 -16  10  13        0.98       -7.55      7.55 o 
 -14  10  13       24.56       31.74      7.37 o 
 -12  10  13        1.90       19.32      6.56 o 
 -10  10  13       61.21       70.94     10.54 o 
  -8  10  13        1.16       19.76     10.07 o 
  -6  10  13        1.66       19.15     12.50 o 
  -4  10  13       18.63       16.41      9.74 o 
  -2  10  13        1.23       -0.17      8.27 o 
   0  10  13      122.88       80.50     15.60 o 
 -19  11  13       52.24       43.72     19.37 o 
 -17  11  13      119.73       96.19     21.94 o 
 -15  11  13        7.30       30.66     16.61 o 
 -13  11  13        0.03      -14.16     14.16 o 
 -11  11  13        4.08      -13.07     13.07 o 
  -9  11  13       16.19       28.27     17.77 o 
  -7  11  13      150.78      235.73     30.58 o 
  -5  11  13       51.35       55.37     13.76 o 
 -36   0  14       36.47       11.08     14.94 o 
 -34   0  14       57.12       94.65     32.31 o 
 -32   0  14       51.12       22.00     18.69 o 
 -30   0  14      155.74      135.64     39.30 o 
 -28   0  14      441.95      448.68     43.31 o 
 -26   0  14       83.77       97.08     19.95 o 
 -24   0  14     2437.07     1998.12     70.33 o 
 -22   0  14     4755.83     5162.21    109.25 o 
 -20   0  14     2020.55     2264.77     52.83 o 
 -18   0  14      677.84      746.24     47.44 o 
 -16   0  14      216.36      190.68     26.90 o 
 -14   0  14      610.29      463.40     52.38 o 
 -12   0  14      869.47      771.14     66.92 o 
 -10   0  14      940.78      830.03     22.71 o 
  -8   0  14       52.91       88.85     15.00 o 
  -6   0  14     3000.82     2803.34     80.88 o 
  -4   0  14     2311.23     2494.64     82.18 o 
  -2   0  14     4816.69     5503.96    136.24 o 
   0   0  14     1532.64     1774.67     96.86 o 
   2   0  14     2683.34     2597.75    100.73 o 
   4   0  14        0.01       16.53     12.74 o 
   6   0  14       85.72       81.38     14.26 o 
   8   0  14      123.92      196.04     24.32 o 
  10   0  14       24.06       29.08      7.78 o 
 -35   1  14       84.49       75.41     12.14 o 
 -33   1  14      117.85       78.86     38.16 o 
 -31   1  14        4.15       -2.64      7.47 o 
 -29   1  14      560.41      603.72     44.00 o 
 -27   1  14      147.58      261.79     33.00 o 
 -25   1  14     5111.65     5145.02     88.11 o 
 -23   1  14      481.89      488.51     23.65 o 
 -21   1  14      273.11      334.23     19.24 o 
 -19   1  14      318.20      357.93     13.15 o 
 -17   1  14      539.13      562.97     15.04 o 
 -15   1  14      756.68      728.17     32.12 o 
 -13   1  14      191.02      195.18      8.91 o 
 -11   1  14      377.32      425.07     19.44 o 
  -9   1  14     1269.57     1163.01     29.93 o 
  -7   1  14     5380.96     5422.70     80.14 o 
  -5   1  14      628.63      801.10     30.96 o 
  -3   1  14      184.53      127.46     16.52 o 
  -1   1  14      259.69      279.25     24.12 o 
   1   1  14     1106.04     1142.20     45.55 o 
   3   1  14     1201.91     1323.56     51.03 o 
   5   1  14      196.61      220.13     20.14 o 
   7   1  14       35.68       12.17      9.20 o 
   9   1  14        0.01        6.52      5.98 o 
 -36   2  14       20.07       16.16     23.51 o 
 -34   2  14       29.71       31.91     12.32 o 
 -32   2  14        4.97       14.77     10.83 o 
 -30   2  14        6.74       11.74     12.30 o 
 -28   2  14      243.47      268.49     31.03 o 
 -26   2  14      312.70      341.32     31.37 o 
 -24   2  14       58.65       31.79      9.80 o 
 -22   2  14        0.97        9.81     10.53 o 
 -20   2  14        1.77        3.06      4.66 o 
 -18   2  14        0.01        0.12      3.86 o 
 -16   2  14       56.27       66.04     10.98 o 
 -14   2  14        5.67       22.10      7.99 o 
 -12   2  14      795.62      713.34     34.15 o 
 -10   2  14      843.89      723.18     27.05 o 
  -8   2  14      180.09      160.33     13.84 o 
  -6   2  14     2266.56     2464.40     54.91 o 
  -4   2  14      120.97       78.57     12.68 o 
  -2   2  14      378.45      452.47     33.44 o 
   0   2  14      817.54      723.24     35.22 o 
   2   2  14       25.89       30.75     10.17 o 
   4   2  14       18.25       18.89      6.82 o 
   6   2  14       13.85        6.66      5.63 o 
   8   2  14      181.72      209.20     17.17 o 
  10   2  14       31.53       44.79      9.21 o 
 -35   3  14       26.09       38.97     10.14 o 
 -33   3  14       34.83       36.99     12.67 o 
 -31   3  14       18.64       -8.68      8.76 o 
 -29   3  14        0.12       17.28     10.24 o 
 -27   3  14        1.88       -4.59      9.65 o 
 -25   3  14        0.71        0.54      7.86 o 
 -23   3  14      156.10      184.87     35.85 o 
 -21   3  14     1782.11     1571.72     73.84 o 
 -19   3  14       24.76       51.38     10.38 o 
 -17   3  14     1303.83     1279.67     27.43 o 
 -15   3  14        7.47       20.22      3.49 o 
 -13   3  14       20.03       17.25      6.59 o 
 -11   3  14      132.38      218.53     13.91 o 
  -9   3  14      430.70      485.98     21.69 o 
  -7   3  14     3758.39     3508.18     74.66 o 
  -5   3  14     1098.50     1194.55     39.96 o 
  -3   3  14     1084.85     1287.73     43.94 o 
  -1   3  14       36.51       18.62      7.61 o 
   1   3  14      203.11      163.50     20.04 o 
   3   3  14        0.00       11.33      5.73 o 
   5   3  14        0.01       -5.72      5.72 o 
   7   3  14       51.47       67.02     10.73 o 
   9   3  14        6.37       -2.18      7.86 o 
 -34   4  14        0.19        2.02      9.56 o 
 -32   4  14       23.01       32.61     10.47 o 
 -30   4  14       48.63       36.55     15.39 o 
 -28   4  14        6.22        6.59      9.75 o 
 -26   4  14      332.37      357.50     29.94 o 
 -24   4  14        6.08       11.01      8.36 o 
 -22   4  14       40.48       18.85      8.61 o 
 -20   4  14     1674.86     1670.35     46.70 o 
 -18   4  14       69.42       88.40     12.50 o 
 -16   4  14      423.33      411.48     27.54 o 
 -14   4  14      423.83      596.35     27.24 o 
 -12   4  14     1227.81     1373.30     41.71 o 
 -10   4  14      635.97      613.83     29.15 o 
  -8   4  14       19.69        2.47      4.79 o 
  -6   4  14     1366.31     1292.09     41.39 o 
  -4   4  14        9.31        1.27      6.26 o 
  -2   4  14      140.64      182.86     21.01 o 
   0   4  14       49.66       40.47      9.69 o 
   2   4  14       50.98       43.47      7.59 o 
   4   4  14      141.73      157.00     20.87 o 
   6   4  14      181.68      170.58     21.06 o 
   8   4  14        5.84        3.79      8.14 o 
 -33   5  14       27.33       15.81     15.91 o 
 -31   5  14        6.58       13.44      9.32 o 
 -29   5  14       70.22       68.93     14.72 o 
 -27   5  14        1.35        7.56      8.53 o 
 -25   5  14      345.81      314.25     30.29 o 
 -23   5  14      143.65      150.97     21.75 o 
 -21   5  14      533.78      502.95     30.11 o 
 -19   5  14      323.29      303.10     21.98 o 
 -17   5  14      491.43      559.77     29.74 o 
 -15   5  14       88.44      128.80     15.62 o 
 -13   5  14      120.75      108.46     16.33 o 
 -11   5  14        3.57       -0.11      6.52 o 
  -9   5  14       50.56       44.36     10.45 o 
  -7   5  14     7490.61     7163.12    126.26 o 
  -5   5  14        1.32       29.38      9.94 o 
  -3   5  14       17.37       29.62     10.99 o 
  -1   5  14        3.68       12.63      7.99 o 
   1   5  14      152.36      155.18     17.69 o 
   3   5  14      163.48      163.10     19.29 o 
   5   5  14       23.75       11.41      5.43 o 
   7   5  14       47.08       51.59     14.13 o 
 -32   6  14      117.09       76.53     29.67 o 
 -30   6  14       42.48       82.18     16.25 o 
 -28   6  14       27.84       10.76      8.24 o 
 -26   6  14       78.97       72.36     15.78 o 
 -24   6  14       44.35       64.36     13.62 o 
 -22   6  14      421.35      403.39     30.85 o 
 -20   6  14      472.11      485.88     32.47 o 
 -18   6  14      409.84      360.62     24.66 o 
 -16   6  14      326.96      340.12     26.00 o 
 -14   6  14        3.13       14.75      6.46 o 
 -12   6  14       28.90       18.62      7.41 o 
 -10   6  14      630.89      599.40     41.57 o 
  -8   6  14       22.94       32.95     15.80 o 
  -6   6  14        0.01       14.13      9.28 o 
  -4   6  14       72.92       61.16     12.28 o 
  -2   6  14       23.96       39.65      9.67 o 
   0   6  14        2.68       12.88      5.82 o 
   2   6  14        0.96        6.36      6.22 o 
   4   6  14        0.01        8.01     10.05 o 
   6   6  14      150.90      135.99     19.36 o 
 -31   7  14       27.34       45.50     29.28 o 
 -29   7  14      287.00      322.75     51.96 o 
 -27   7  14        5.80       16.77     12.58 o 
 -25   7  14       31.53       28.54     11.07 o 
 -23   7  14       78.99       70.51     14.70 o 
 -21   7  14      118.48      134.59     21.04 o 
 -19   7  14       58.67       60.12     12.22 o 
 -17   7  14      108.63      111.73     16.31 o 
 -15   7  14       22.95       28.42      9.51 o 
 -13   7  14        4.55       13.62      6.75 o 
 -11   7  14      241.75      242.43     24.64 o 
  -9   7  14      552.95      559.81     34.50 o 
  -7   7  14       31.29       52.45     13.18 o 
  -5   7  14       49.40       48.36     10.50 o 
  -3   7  14        7.35       29.54     12.02 o 
  -1   7  14      101.46      104.22     19.10 o 
   1   7  14       14.22        6.99      8.17 o 
   3   7  14      219.64      250.41     24.64 o 
   5   7  14       30.12       25.32     10.04 o 
 -28   8  14      127.19      136.31     22.98 o 
 -26   8  14       60.34       41.25     16.55 o 
 -24   8  14       34.01       18.57     11.57 o 
 -22   8  14       23.47       32.42     11.97 o 
 -20   8  14       19.90       18.49      8.71 o 
 -18   8  14      239.70      277.89     27.11 o 
 -16   8  14       61.51       53.17     13.41 o 
 -14   8  14        0.37       -6.15      6.15 o 
 -12   8  14        3.55        9.46      6.33 o 
 -10   8  14       38.19       34.03     12.24 o 
  -8   8  14        0.09       16.23      7.65 o 
  -6   8  14      108.45       94.23     20.64 o 
  -4   8  14      168.49      181.72     18.93 o 
  -2   8  14        0.16        1.51      5.67 o 
   0   8  14       61.77       76.49     13.51 o 
   2   8  14      130.27      183.23     44.34 o 
 -25   9  14        1.02       -6.29      8.25 o 
 -23   9  14      212.63      204.47     27.27 o 
 -21   9  14      149.36      201.75     29.81 o 
 -19   9  14       14.73       29.42     10.94 o 
 -17   9  14       31.20        2.67     15.17 o 
 -15   9  14      722.57      747.58     38.15 o 
 -13   9  14       66.67       69.63     11.70 o 
 -11   9  14        4.43        9.82      6.72 o 
  -9   9  14       41.97       47.69      8.15 o 
  -7   9  14       20.35       21.35      7.70 o 
  -5   9  14       18.62       33.68     12.76 o 
  -3   9  14      101.11      128.93     14.31 o 
  -1   9  14       61.92       48.16     14.91 o 
   1   9  14       30.04       55.23     10.53 o 
 -22  10  14       35.81       33.78     13.65 o 
 -20  10  14      109.65       98.53     19.40 o 
 -18  10  14      130.15      116.61     23.13 o 
 -16  10  14        2.36       -0.88      6.39 o 
 -14  10  14       21.61       44.59      8.35 o 
 -12  10  14        0.08       11.89      8.24 o 
 -10  10  14      233.11      313.57     31.94 o 
  -8  10  14       85.66      100.91     11.71 o 
  -6  10  14        0.12        3.40      6.04 o 
  -4  10  14       50.27       77.81     22.49 o 
 -17  11  14       16.01      109.48     23.62 o 
 -15  11  14       75.08      152.65     36.25 o 
 -13  11  14       30.14       42.58     18.30 o 
 -11  11  14       17.24       -5.22     12.12 o 
  -9  11  14       28.92       67.53     22.02 o 
 -35   1  15       25.43       21.69      9.98 o 
 -33   1  15       62.96       95.24     19.38 o 
 -31   1  15        8.94       16.61     12.60 o 
 -29   1  15        0.07       28.82      9.34 o 
 -27   1  15      204.72      284.22     22.65 o 
 -25   1  15      404.27      505.35     25.04 o 
 -23   1  15      509.88      555.59     25.18 o 
 -21   1  15      126.46      145.47     15.33 o 
 -19   1  15       14.24        9.17      5.05 o 
 -17   1  15      639.58      639.33     15.61 o 
 -15   1  15       97.43      115.44      9.24 o 
 -13   1  15     2547.27     2568.99     53.44 o 
 -11   1  15      193.17      195.53      9.27 o 
  -9   1  15      282.13      366.34     18.87 o 
  -7   1  15     1651.46     1575.35     42.89 o 
  -5   1  15      101.20      127.39     15.98 o 
  -3   1  15        0.06       11.68      6.09 o 
  -1   1  15       19.46       26.14      8.81 o 
   1   1  15      330.91      298.06     28.96 o 
   3   1  15      183.97      284.00     36.16 o 
   5   1  15      214.90      213.99     25.93 o 
   7   1  15        0.26        6.02      5.04 o 
   9   1  15       13.12       18.98      6.64 o 
 -36   2  15       39.98       71.94     19.80 o 
 -34   2  15       15.61       22.74     10.96 o 
 -32   2  15       33.88       18.96     10.61 o 
 -30   2  15      248.53      220.46     33.91 o 
 -28   2  15      333.49      384.67     29.83 o 
 -26   2  15      628.87      644.90     36.11 o 
 -24   2  15     1122.18     1086.95     45.01 o 
 -22   2  15      139.85      111.97     14.34 o 
 -20   2  15     1990.13     2020.94     57.66 o 
 -18   2  15     2061.88     2165.96     79.26 o 
 -16   2  15     1201.74     1243.39     36.35 o 
 -14   2  15       14.89       31.25      9.44 o 
 -12   2  15      103.96      116.48      7.44 o 
 -10   2  15       10.34        6.71      4.51 o 
  -8   2  15     4347.98     4109.68     71.24 o 
  -6   2  15       70.52       73.86     12.99 o 
  -4   2  15      313.67      283.61     23.56 o 
  -2   2  15      858.58      863.47     37.75 o 
   0   2  15        3.44       25.19      9.10 o 
   2   2  15      123.43       98.84     15.30 o 
   4   2  15       81.61       51.93     12.57 o 
   6   2  15        2.46        8.78      5.67 o 
   8   2  15       43.96       46.71     11.22 o 
 -35   3  15       14.17        1.26     11.27 o 
 -33   3  15       97.34       52.53     15.54 o 
 -31   3  15      103.36       48.95     22.77 o 
 -29   3  15      222.41      280.26     31.87 o 
 -27   3  15      322.68      301.85     31.19 o 
 -25   3  15        6.13       10.31     17.20 o 
 -23   3  15     1448.37     1286.79     60.99 o 
 -21   3  15      665.47      669.85     36.27 o 
 -19   3  15       42.61       55.21     12.60 o 
 -17   3  15      757.76      753.97     24.58 o 
 -15   3  15      975.58     1011.05     18.66 o 
 -13   3  15      660.82      678.40     22.57 o 
 -11   3  15        1.64        8.76      7.70 o 
  -9   3  15       27.40       12.96      7.71 o 
  -7   3  15      482.51      485.11     24.74 o 
  -5   3  15     3147.88     2969.40     67.78 o 
  -3   3  15       41.50       67.36     12.29 o 
  -1   3  15       33.83       19.16      8.36 o 
   1   3  15       58.83       48.80     11.20 o 
   3   3  15      235.57      304.48     30.74 o 
   5   3  15      334.48      376.57     24.24 o 
   7   3  15       19.40       23.82      6.16 o 
 -34   4  15       18.81       25.57     10.19 o 
 -32   4  15        2.11       12.60     10.62 o 
 -30   4  15        1.38       14.31     10.28 o 
 -28   4  15       30.30       20.09      9.75 o 
 -26   4  15      130.91      121.13     19.41 o 
 -24   4  15      114.34       95.73     16.39 o 
 -22   4  15      207.38      268.47     22.30 o 
 -20   4  15       56.54       75.27     12.07 o 
 -18   4  15     1018.40     1029.32     33.40 o 
 -16   4  15      284.05      289.20     18.30 o 
 -14   4  15        0.54        2.30      6.46 o 
 -12   4  15      505.23      562.66     27.13 o 
 -10   4  15      667.53      585.44     29.90 o 
  -8   4  15     1653.65     1590.34     52.11 o 
  -6   4  15       11.94       33.80      7.72 o 
  -4   4  15        0.40        1.52      6.66 o 
  -2   4  15       30.43       29.87      9.22 o 
   0   4  15        3.68       -4.92      9.36 o 
   2   4  15       62.28       43.83      8.66 o 
   4   4  15       59.30       61.73      8.29 o 
   6   4  15        0.09       -2.60      5.55 o 
 -33   5  15       23.44       42.05     12.47 o 
 -31   5  15        6.92       16.37      9.10 o 
 -29   5  15        0.72        2.52     11.40 o 
 -27   5  15        4.73        5.31      8.54 o 
 -25   5  15       47.67       84.30     15.94 o 
 -23   5  15        3.35       -6.41     12.11 o 
 -21   5  15     1275.26     1246.96     45.96 o 
 -19   5  15       43.18       58.09     18.85 o 
 -17   5  15        0.19        0.72      5.73 o 
 -15   5  15       19.32        4.15      6.90 o 
 -13   5  15       25.10       10.45      7.82 o 
 -11   5  15      160.58      215.17     25.76 o 
  -9   5  15       11.78       40.35      9.28 o 
  -7   5  15      628.46      592.54     34.32 o 
  -5   5  15      123.87      165.19     24.85 o 
  -3   5  15      138.85      164.83     27.03 o 
  -1   5  15        0.68       -0.12      7.03 o 
   1   5  15       29.85       20.47     11.77 o 
   3   5  15       44.75       56.00     14.81 o 
   5   5  15        3.31        5.48      6.69 o 
 -32   6  15        1.40       10.89     12.57 o 
 -30   6  15        0.86       -7.98      7.98 o 
 -28   6  15       33.54       22.37     14.33 o 
 -26   6  15       52.18       42.24     12.60 o 
 -24   6  15       19.64       37.42     10.90 o 
 -22   6  15        0.01        1.13      7.18 o 
 -20   6  15       18.80       19.46      7.54 o 
 -18   6  15        5.48        2.16      7.25 o 
 -16   6  15        1.16        9.19      6.13 o 
 -14   6  15       57.72       83.33     13.65 o 
 -12   6  15      128.34      210.17     24.09 o 
 -10   6  15      663.43      677.67     36.67 o 
  -8   6  15      253.83      311.71     28.80 o 
  -6   6  15      257.05      229.38     26.57 o 
  -4   6  15      280.14      332.36     30.63 o 
  -2   6  15       10.39       13.72      8.46 o 
   0   6  15        0.40        1.84      5.40 o 
   2   6  15       21.52       31.89     16.98 o 
   4   6  15       17.43       19.24      8.54 o 
 -31   7  15       69.74       50.83     15.02 o 
 -29   7  15       69.28       65.13     16.67 o 
 -27   7  15       97.69      151.25     27.24 o 
 -25   7  15       58.19       47.86     11.92 o 
 -23   7  15      225.87      164.05     30.06 o 
 -21   7  15      239.29      304.84     32.39 o 
 -19   7  15      357.26      390.37     27.96 o 
 -17   7  15      222.33      247.40     22.67 o 
 -15   7  15      331.08      316.35     27.81 o 
 -13   7  15       37.13       28.79      9.27 o 
 -11   7  15      544.04      516.58     30.11 o 
  -9   7  15      263.76      285.59     35.86 o 
  -7   7  15     1547.70     1456.35     59.39 o 
  -5   7  15      408.02      441.40     36.79 o 
  -3   7  15        7.48        3.70      9.61 o 
  -1   7  15        2.24        8.18      5.48 o 
   1   7  15       14.25       24.69      9.82 o 
   3   7  15       69.27       65.11     10.72 o 
 -28   8  15       14.15       22.05     12.56 o 
 -26   8  15       43.95       32.21     12.49 o 
 -24   8  15        6.65       20.03      8.78 o 
 -22   8  15       24.71       32.11     13.62 o 
 -20   8  15      343.52      361.83     33.16 o 
 -18   8  15      100.92       62.27     15.55 o 
 -16   8  15        9.41        8.66      7.51 o 
 -14   8  15       47.52       35.46     10.93 o 
 -12   8  15       44.08       30.16     10.10 o 
 -10   8  15       79.58       80.72     13.66 o 
  -8   8  15      162.45      193.69     26.22 o 
  -6   8  15       25.91       17.82     11.10 o 
  -4   8  15       75.80       98.15     16.93 o 
  -2   8  15        0.81        8.08     12.01 o 
   0   8  15       70.89      121.05     13.44 o 
 -25   9  15        8.48       15.99      9.69 o 
 -23   9  15        3.61       11.65     10.49 o 
 -21   9  15        9.27       16.86     11.76 o 
 -19   9  15      219.09      244.03     30.27 o 
 -17   9  15      120.05      154.56     19.26 o 
 -15   9  15       19.20       24.53      7.38 o 
 -13   9  15       80.15       86.80     16.46 o 
 -11   9  15       81.94       66.67      9.81 o 
  -9   9  15       13.61       11.15      6.65 o 
  -7   9  15      123.22      105.55     21.61 o 
  -5   9  15       69.22       57.48      8.76 o 
  -3   9  15       73.75      114.48     18.88 o 
  -1   9  15       36.71       18.99     13.30 o 
 -22  10  15        3.35        0.85      8.53 o 
 -20  10  15       53.80       52.71     13.74 o 
 -18  10  15       17.99       21.02      9.02 o 
 -16  10  15        0.17       12.30      7.41 o 
 -14  10  15       61.01       64.81     10.29 o 
 -12  10  15        1.04        3.32      6.68 o 
 -10  10  15        0.36        7.16      7.61 o 
  -8  10  15        7.77        4.59      7.78 o 
  -6  10  15        5.74       -2.64      6.34 o 
 -36   0  16        0.07      -13.40     13.40 o 
 -34   0  16       79.54       98.86     28.35 o 
 -32   0  16      666.71      503.37     68.53 o 
 -30   0  16     2072.37     2033.93     83.64 o 
 -28   0  16      510.44      460.20     36.52 o 
 -26   0  16       99.69      146.28     31.56 o 
 -24   0  16      420.30      390.50     28.27 o 
 -22   0  16        3.47       17.57      6.57 o 
 -20   0  16      842.42      898.95     55.37 o 
 -18   0  16     1147.94     1052.17     58.96 o 
 -16   0  16     7602.90     7709.54    176.49 o 
 -14   0  16       16.82       59.35     21.66 o 
 -12   0  16      513.35      397.20     23.87 o 
 -10   0  16       63.87       66.87     13.33 o 
  -8   0  16      804.16      953.89     46.96 o 
  -6   0  16     3718.47     3778.40    106.11 o 
  -4   0  16      518.95      494.13     39.37 o 
  -2   0  16      483.69      554.62     43.62 o 
   0   0  16      100.48      109.92     24.46 o 
   2   0  16        7.73       -1.18      7.79 o 
   4   0  16       15.60       23.68     12.96 o 
   6   0  16       67.62       59.90     14.60 o 
 -35   1  16       30.87       36.74     17.09 o 
 -33   1  16      146.29      101.56     16.33 o 
 -31   1  16      336.41      303.32     29.31 o 
 -29   1  16      182.07      129.12     23.66 o 
 -27   1  16      188.38      203.94     23.05 o 
 -25   1  16      709.85      818.61     30.70 o 
 -23   1  16      838.41      827.10     27.98 o 
 -21   1  16     1084.80     1048.82     31.40 o 
 -19   1  16      455.77      366.96     16.83 o 
 -17   1  16     2055.72     2083.13     39.23 o 
 -15   1  16      585.16      506.00     21.50 o 
 -13   1  16     1024.30     1055.00     35.74 o 
 -11   1  16      228.34      263.61     18.97 o 
  -9   1  16      499.61      569.83     24.57 o 
  -7   1  16      455.26      464.43     24.13 o 
  -5   1  16     1563.14     1684.10     50.59 o 
  -3   1  16       58.06       29.83      8.52 o 
  -1   1  16       28.35       35.38      8.79 o 
   1   1  16       18.71       21.83      7.08 o 
   3   1  16        3.02        2.38      9.20 o 
   5   1  16       27.27       23.01      7.97 o 
   7   1  16        5.70       -4.29      7.00 o 
 -36   2  16        0.14        4.92     10.00 o 
 -34   2  16       67.99       25.86     12.47 o 
 -32   2  16      160.09      125.31     28.91 o 
 -30   2  16        0.07       10.63      9.40 o 
 -28   2  16        2.38       20.14     11.37 o 
 -26   2  16      466.42      553.08     34.91 o 
 -24   2  16      311.93      416.81     27.03 o 
 -22   2  16      220.42      307.28     18.24 o 
 -20   2  16       30.69       26.61      7.32 o 
 -18   2  16       15.15       17.62      5.05 o 
 -16   2  16      215.02      207.08     16.74 o 
 -14   2  16       22.83       33.48      8.15 o 
 -12   2  16     1900.70     1847.89     60.84 o 
 -10   2  16      145.38      174.15     14.61 o 
  -8   2  16      267.80      301.76     20.37 o 
  -6   2  16        0.72       11.17      6.77 o 
  -4   2  16     1488.90     1166.38     43.27 o 
  -2   2  16       41.22       47.25     21.02 o 
   0   2  16        0.17       14.54      6.61 o 
   2   2  16       20.93       40.36      9.27 o 
   4   2  16       24.29       21.00     10.46 o 
   6   2  16        2.24       13.37      9.68 o 
 -35   3  16       22.67       21.63     14.79 o 
 -33   3  16       15.32       17.97     21.91 o 
 -31   3  16      126.29      151.06     23.47 o 
 -29   3  16       16.38       52.01     12.72 o 
 -27   3  16       63.20       82.91     19.49 o 
 -25   3  16       44.47       93.67     20.05 o 
 -23   3  16       64.54       71.66     17.39 o 
 -21   3  16        2.26        9.23      6.99 o 
 -19   3  16      200.91      217.90     14.57 o 
 -17   3  16       12.87        9.69      7.58 o 
 -15   3  16        1.54       19.70      5.37 o 
 -13   3  16     1094.27     1223.83     32.72 o 
 -11   3  16        7.57       -0.82      4.48 o 
  -9   3  16      946.78      839.38     54.50 o 
  -7   3  16       34.88       90.71     17.69 o 
  -5   3  16        1.47        2.43      5.81 o 
  -3   3  16        1.18       -5.51      5.51 o 
  -1   3  16       17.75       34.47      9.35 o 
   1   3  16        0.61        4.26      8.94 o 
   3   3  16       44.32       41.01      9.78 o 
   5   3  16      334.61      385.31     30.95 o 
 -34   4  16       81.18       96.20     14.84 o 
 -32   4  16       47.65       63.58     15.62 o 
 -30   4  16        0.96       10.34      8.53 o 
 -28   4  16      512.42      510.89     35.18 o 
 -26   4  16      659.55      738.67     38.35 o 
 -24   4  16      260.55      373.79     26.64 o 
 -22   4  16       14.68       25.39      8.89 o 
 -20   4  16      116.31      114.17     14.83 o 
 -18   4  16      329.43      424.44     22.62 o 
 -16   4  16      201.22      242.95     17.58 o 
 -14   4  16      668.90      607.36     27.93 o 
 -12   4  16      175.79      167.54     16.75 o 
 -10   4  16      382.23      463.61     26.95 o 
  -8   4  16     1646.13     1409.07     50.60 o 
  -6   4  16       47.67       13.01      8.29 o 
  -4   4  16        5.75       -1.77      7.67 o 
  -2   4  16      121.64       62.39     16.20 o 
   0   4  16        6.05       -1.25      8.95 o 
   2   4  16       86.37      113.87     16.68 o 
   4   4  16        8.88       24.04      6.34 o 
 -33   5  16       71.45      121.06     30.13 o 
 -31   5  16      101.46      114.60     19.97 o 
 -29   5  16        3.55       10.37     15.53 o 
 -27   5  16      218.99      210.13     25.66 o 
 -25   5  16      154.75      173.22     22.04 o 
 -23   5  16       20.30       31.42     13.71 o 
 -21   5  16       83.56       75.50     14.98 o 
 -19   5  16        3.20       21.66      6.87 o 
 -17   5  16       40.43       53.18     12.84 o 
 -15   5  16      916.16      960.55     35.86 o 
 -13   5  16      931.91      920.41     39.14 o 
 -11   5  16     2552.99     2830.43     73.72 o 
  -9   5  16      104.89      106.74     21.36 o 
  -7   5  16        0.65       23.27      9.30 o 
  -5   5  16      987.66      850.13     61.92 o 
  -3   5  16      373.40      328.04     34.07 o 
  -1   5  16       52.34       67.76     12.61 o 
   1   5  16       57.58       47.86     10.49 o 
   3   5  16      111.29      126.88     19.09 o 
 -32   6  16        3.22       -4.25      9.97 o 
 -30   6  16       17.67        9.48     14.29 o 
 -28   6  16       82.75       98.57     18.88 o 
 -26   6  16      138.69      157.59     21.73 o 
 -24   6  16        0.21        7.75     11.54 o 
 -22   6  16       56.25       72.03     13.45 o 
 -20   6  16       19.67       26.72     11.08 o 
 -18   6  16      183.24      167.65     19.33 o 
 -16   6  16       47.76       61.80     11.17 o 
 -14   6  16        7.89        6.52      7.14 o 
 -12   6  16      509.08      598.81     34.30 o 
 -10   6  16       63.38       34.47     12.96 o 
  -8   6  16       17.45        3.64      8.30 o 
  -6   6  16      123.71      130.40     20.05 o 
  -4   6  16       38.48       37.90     11.24 o 
  -2   6  16      120.31      133.76     26.30 o 
   0   6  16       94.46      148.09     18.79 o 
   2   6  16      113.94      132.42     26.12 o 
 -31   7  16       32.75       71.26     30.35 o 
 -29   7  16       20.28        4.44     12.17 o 
 -27   7  16       67.33      105.44     18.03 o 
 -25   7  16       16.35       26.99     10.68 o 
 -23   7  16      102.17       99.53     17.03 o 
 -21   7  16       11.48        9.01      7.60 o 
 -19   7  16        1.31       11.39      6.75 o 
 -17   7  16        5.95        9.60      7.79 o 
 -15   7  16      324.12      281.46     24.32 o 
 -13   7  16        0.89       -2.26      7.48 o 
 -11   7  16       38.87       22.49     12.48 o 
  -9   7  16        0.39        8.88      8.46 o 
  -7   7  16      100.59      138.97     20.06 o 
  -5   7  16        3.23       15.82     10.66 o 
  -3   7  16       80.10       46.45      9.36 o 
  -1   7  16       11.18       15.00      8.28 o 
   1   7  16       14.10       20.64      7.42 o 
 -28   8  16        1.27       15.40     11.68 o 
 -26   8  16      231.66      213.35     35.35 o 
 -24   8  16       44.59       66.60     13.50 o 
 -22   8  16       14.21        8.50      7.93 o 
 -20   8  16       86.35       69.03     13.21 o 
 -18   8  16       10.34       12.66      7.51 o 
 -16   8  16       12.75        5.16      6.43 o 
 -14   8  16        0.18       -0.24     11.68 o 
 -12   8  16       33.88       41.09      9.60 o 
 -10   8  16      243.58      268.62     30.92 o 
  -8   8  16      166.18      179.53     23.09 o 
  -6   8  16       16.70        9.75      8.86 o 
  -4   8  16        3.90       -5.78      5.78 o 
  -2   8  16        0.99        0.76      6.96 o 
 -25   9  16        0.56       38.98     15.19 o 
 -23   9  16      203.14      176.40     25.10 o 
 -21   9  16       37.82       32.59      9.29 o 
 -19   9  16       24.87        5.03     19.33 o 
 -17   9  16       75.09       47.71     10.56 o 
 -15   9  16      179.44      142.77     18.33 o 
 -13   9  16      183.57      221.13     22.78 o 
 -11   9  16       23.11       29.35      8.48 o 
  -9   9  16      104.00      104.08     13.74 o 
  -7   9  16        8.03       22.13      8.68 o 
  -5   9  16      209.50      250.13     22.47 o 
 -20  10  16        5.22       13.14     13.44 o 
 -18  10  16      133.01      142.39     31.19 o 
 -16  10  16       17.56       37.07      8.65 o 
 -14  10  16        0.45       -4.25      6.79 o 
 -12  10  16      221.87      210.80     35.15 o 
 -10  10  16       33.51       24.46      9.12 o 
  -8  10  16      240.88      290.34     17.98 o 
 -35   1  17        3.45       -8.95      8.95 o 
 -33   1  17      280.33      316.24     34.74 o 
 -31   1  17      202.59      183.01     28.92 o 
 -29   1  17      366.74      342.35     28.47 o 
 -27   1  17       29.83       24.95      9.60 o 
 -25   1  17       58.19       43.66     11.42 o 
 -23   1  17      203.65      215.44     12.71 o 
 -21   1  17      369.83      416.06     18.89 o 
 -19   1  17      317.29      368.23     18.19 o 
 -17   1  17      270.83      300.52     15.03 o 
 -15   1  17       32.36       24.71      6.23 o 
 -13   1  17     1557.15     1568.43     34.31 o 
 -11   1  17     1064.32     1115.36     33.12 o 
  -9   1  17      192.61      150.46     16.15 o 
  -7   1  17       46.24       71.34     12.22 o 
  -5   1  17      174.63      207.42     23.64 o 
  -3   1  17       86.56      122.05     33.71 o 
  -1   1  17       46.25       72.96     12.66 o 
   1   1  17        0.21        0.30      5.99 o 
   3   1  17        0.44       -8.82      9.28 o 
   5   1  17      163.72      229.77     24.70 o 
 -36   2  17       16.49        6.90     26.11 o 
 -34   2  17       50.33       64.88     22.62 o 
 -32   2  17      247.19      273.52     39.05 o 
 -30   2  17      208.69      242.30     35.34 o 
 -28   2  17      417.79      373.60     36.37 o 
 -26   2  17      953.26      908.54     50.60 o 
 -24   2  17      466.63      527.26     22.71 o 
 -22   2  17       59.33       54.66      8.15 o 
 -20   2  17       95.06      118.18     15.27 o 
 -18   2  17       21.43       48.15     14.08 o 
 -16   2  17     2231.14     2229.31     58.20 o 
 -14   2  17     1156.97     1269.06     44.56 o 
 -12   2  17       90.60       94.74     13.53 o 
 -10   2  17        7.27       30.15      6.55 o 
  -8   2  17     1331.68     1237.18     41.38 o 
  -6   2  17     1623.18     1562.45     49.77 o 
  -4   2  17      211.17      255.74     25.77 o 
  -2   2  17        0.21        3.82      6.53 o 
   0   2  17       37.92       47.31     11.39 o 
   2   2  17        0.40       -0.08      9.48 o 
   4   2  17       37.95       25.56     15.43 o 
 -35   3  17        0.01       12.22      8.90 o 
 -33   3  17       27.58       43.85     16.17 o 
 -31   3  17       19.81        6.21     12.13 o 
 -29   3  17        3.63       13.80      9.28 o 
 -27   3  17       39.93       62.04     16.32 o 
 -25   3  17      118.44      174.31     27.33 o 
 -23   3  17        5.95        2.32      5.93 o 
 -21   3  17      179.19      204.55     20.94 o 
 -19   3  17       62.82       69.83     18.89 o 
 -17   3  17      324.88      349.72     26.24 o 
 -15   3  17      683.44      745.54     38.55 o 
 -13   3  17     1693.45     1598.87     40.28 o 
 -11   3  17      136.28      105.39     15.49 o 
  -9   3  17     3143.73     3438.38     71.07 o 
  -7   3  17      498.59      467.09     26.95 o 
  -5   3  17       64.15       61.50     11.48 o 
  -3   3  17      190.39      181.53     21.09 o 
  -1   3  17      310.54      304.88     30.04 o 
   1   3  17       11.44       22.64      7.55 o 
   3   3  17       20.56       21.32      7.10 o 
 -34   4  17        1.17        4.24     17.26 o 
 -32   4  17       72.15       59.05     12.57 o 
 -30   4  17       23.13        6.23      8.62 o 
 -28   4  17      143.89      159.01     21.56 o 
 -26   4  17      110.33      128.84     18.76 o 
 -24   4  17      116.25      216.78     21.35 o 
 -22   4  17      795.47      927.31     34.03 o 
 -20   4  17       10.23       39.35      8.99 o 
 -18   4  17       15.39       19.11      6.36 o 
 -16   4  17       45.78       38.43      7.79 o 
 -14   4  17       49.80       71.97     12.46 o 
 -12   4  17        9.98       34.80      9.55 o 
 -10   4  17      381.83      367.94     36.12 o 
  -8   4  17      119.20       91.26     23.59 o 
  -6   4  17       10.41       -3.05      6.99 o 
  -4   4  17       45.73       18.96      9.85 o 
  -2   4  17        0.27       -6.03      6.03 o 
   0   4  17       10.41        8.95      6.11 o 
   2   4  17        0.89       13.77     11.78 o 
   4   4  17        8.10       18.42      7.94 o 
 -33   5  17        2.38        4.91      9.43 o 
 -31   5  17        1.26        4.62     13.64 o 
 -29   5  17       28.36       30.15      9.59 o 
 -27   5  17      105.05      124.83     20.58 o 
 -25   5  17       13.11       11.87      7.78 o 
 -23   5  17       76.44       73.29     15.72 o 
 -21   5  17      123.32      129.85     18.45 o 
 -19   5  17      163.63      197.04     18.22 o 
 -17   5  17       23.45       15.56      6.74 o 
 -15   5  17       62.95       74.63     12.18 o 
 -13   5  17      958.81      951.56     42.58 o 
 -11   5  17      605.94      582.80     33.10 o 
  -9   5  17        8.02        4.95      9.03 o 
  -7   5  17       41.62       51.73     12.80 o 
  -5   5  17      263.34      254.13     30.30 o 
  -3   5  17        0.01       -6.30     11.78 o 
  -1   5  17        4.24       -2.92      6.81 o 
   1   5  17        0.28       -4.70     10.43 o 
   3   5  17       75.14      115.00     35.15 o 
 -32   6  17       74.07       61.87     15.27 o 
 -30   6  17        8.08       19.87     15.79 o 
 -28   6  17      138.98      110.97     18.54 o 
 -26   6  17      201.59      226.89     28.45 o 
 -24   6  17       17.27       26.00      9.66 o 
 -22   6  17       15.59       19.06      8.05 o 
 -20   6  17        8.98       -6.22      6.69 o 
 -18   6  17      111.97      130.18     18.98 o 
 -16   6  17        5.59       35.28      8.43 o 
 -14   6  17     1529.66     1486.13     50.38 o 
 -12   6  17       37.02       25.03     11.13 o 
 -10   6  17       36.62       20.73      8.23 o 
  -8   6  17        0.35       -6.10      6.10 o 
  -6   6  17      123.11      149.25     25.16 o 
  -4   6  17       10.35       18.72      8.06 o 
  -2   6  17        3.67       -4.14      6.86 o 
   0   6  17       53.42       37.79     19.27 o 
 -29   7  17        4.07       21.00      8.94 o 
 -27   7  17        7.53        4.37      8.40 o 
 -25   7  17        4.75        0.83      8.13 o 
 -23   7  17      213.32      217.90     26.90 o 
 -21   7  17       88.29       80.55     13.49 o 
 -19   7  17       91.83       65.18     11.45 o 
 -17   7  17        0.50       -6.31      6.31 o 
 -15   7  17      227.09      230.39     28.11 o 
 -13   7  17       76.69       69.96     12.34 o 
 -11   7  17       56.76       39.23      8.94 o 
  -9   7  17       72.02       96.50     16.23 o 
  -7   7  17        5.85       -4.49      6.94 o 
  -5   7  17      130.55      128.29     19.25 o 
  -3   7  17      245.87      281.12     31.55 o 
  -1   7  17       22.80       19.18      6.38 o 
 -28   8  17      456.33      440.42     42.93 o 
 -26   8  17      202.51      246.54     29.95 o 
 -24   8  17      106.16      128.74     24.33 o 
 -22   8  17      111.87      105.49     19.82 o 
 -20   8  17       44.26       38.56     13.09 o 
 -18   8  17       34.17       32.05      7.94 o 
 -16   8  17       88.82       93.26     15.52 o 
 -14   8  17      425.21      430.65     28.56 o 
 -12   8  17       25.16       17.86      7.15 o 
 -10   8  17        0.16        7.59      9.73 o 
  -8   8  17       16.81       11.04     16.43 o 
  -6   8  17        6.45       -5.26      8.50 o 
  -4   8  17       46.09       98.36     20.63 o 
 -25   9  17       94.34       46.33     15.35 o 
 -23   9  17       21.45       26.09     23.13 o 
 -21   9  17       89.82       99.72     17.45 o 
 -19   9  17        0.65       -6.96      6.96 o 
 -17   9  17      109.10      111.59     15.67 o 
 -15   9  17       20.18       -2.27      6.49 o 
 -13   9  17       12.35       19.81     11.03 o 
 -11   9  17       33.08       32.04     15.73 o 
  -9   9  17        3.42       18.29      8.98 o 
  -7   9  17       30.49       41.38     14.00 o 
 -18  10  17        0.29        7.82      7.96 o 
 -16  10  17       41.72       19.01     15.10 o 
 -14  10  17        0.10       15.73      7.54 o 
 -36   0  18      140.23      100.14     23.60 o 
 -34   0  18        0.12       -4.26     13.95 o 
 -32   0  18     1864.33     1561.51     73.28 o 
 -30   0  18      253.56      275.15     33.43 o 
 -28   0  18      272.98      283.40     40.94 o 
 -26   0  18      965.55      896.78     43.51 o 
 -24   0  18      807.91      804.87     32.47 o 
 -22   0  18       26.57       11.68     15.16 o 
 -20   0  18      307.61      232.79     71.94 o 
 -18   0  18      153.54      128.88     24.55 o 
 -16   0  18      503.44      524.93     61.90 o 
 -14   0  18      696.04      777.63     33.72 o 
 -12   0  18       70.92      104.99     17.32 o 
 -10   0  18     3436.90     3252.16    153.02 o 
  -8   0  18     1895.83     1950.63     76.38 o 
  -6   0  18     2867.26     2978.97    102.80 o 
  -4   0  18      626.61      670.78     48.25 o 
  -2   0  18      174.61      134.26     26.34 o 
   0   0  18       61.04      113.61     25.00 o 
   2   0  18       48.75       46.80     11.90 o 
 -35   1  18        1.45       -1.91     11.74 o 
 -33   1  18      380.15      405.63     39.54 o 
 -31   1  18        2.54        3.89      7.24 o 
 -29   1  18      202.16      142.86     16.19 o 
 -27   1  18      298.73      254.35     17.87 o 
 -25   1  18       11.68        7.66      5.76 o 
 -23   1  18      592.45      577.07     23.72 o 
 -21   1  18      470.10      491.44     20.35 o 
 -19   1  18      197.98      260.38     15.35 o 
 -17   1  18      184.24      139.22     13.07 o 
 -15   1  18      471.38      410.71     22.99 o 
 -13   1  18     1470.67     1433.78     38.46 o 
 -11   1  18     1060.55     1086.37     35.22 o 
  -9   1  18       54.62       47.94      9.76 o 
  -7   1  18      239.12      255.34     22.15 o 
  -5   1  18      146.73      195.81     21.43 o 
  -3   1  18       71.08       52.73     17.86 o 
  -1   1  18       63.63       39.49      8.61 o 
   1   1  18      162.46      169.67     20.81 o 
   3   1  18       32.47       53.70     11.10 o 
 -36   2  18       71.61       74.12     21.37 o 
 -34   2  18       55.85       31.61     12.33 o 
 -32   2  18       87.77       75.85     16.14 o 
 -30   2  18      109.14       51.89     16.13 o 
 -28   2  18        3.18        0.20      8.96 o 
 -26   2  18        0.24       13.08     15.96 o 
 -24   2  18       48.47       86.99     10.42 o 
 -22   2  18      231.69      319.08     20.94 o 
 -20   2  18     1073.32     1099.02     42.88 o 
 -18   2  18      312.95      322.00     18.86 o 
 -16   2  18       64.36       79.32     11.89 o 
 -14   2  18      202.28      178.66     20.92 o 
 -12   2  18       25.66       22.89      7.27 o 
 -10   2  18     1365.74     1558.28     45.65 o 
  -8   2  18     1271.81     1347.65     44.98 o 
  -6   2  18        0.04       15.42      8.95 o 
  -4   2  18      166.45      126.03     16.96 o 
  -2   2  18       31.62       20.23      7.42 o 
   0   2  18       54.03       83.44     15.23 o 
   2   2  18        7.31       19.66      8.83 o 
 -35   3  18        0.98       10.07     12.74 o 
 -33   3  18       21.58        3.95      8.52 o 
 -31   3  18       38.06       10.42      9.93 o 
 -29   3  18      163.14      129.23     19.68 o 
 -27   3  18       66.01      115.61     23.18 o 
 -25   3  18       30.12        5.25      8.97 o 
 -23   3  18       69.88       90.38     15.56 o 
 -21   3  18       28.56        9.29     16.74 o 
 -19   3  18      192.11      238.69     24.81 o 
 -17   3  18       30.77       23.23      9.88 o 
 -15   3  18      142.64      164.17     14.13 o 
 -13   3  18      997.48     1030.21     37.24 o 
 -11   3  18     1385.23     1285.50     55.49 o 
  -9   3  18        4.58       12.24      6.16 o 
  -7   3  18       12.23       30.34      7.80 o 
  -5   3  18      142.59      170.59     20.86 o 
  -3   3  18        1.05        3.94      7.96 o 
  -1   3  18       99.55      109.90     15.06 o 
   1   3  18       21.94       20.49      8.05 o 
 -34   4  18       81.79      105.70     18.37 o 
 -32   4  18       68.38      123.45     17.76 o 
 -30   4  18       22.71        6.15      8.45 o 
 -28   4  18      360.81      404.16     36.40 o 
 -26   4  18       67.74       58.61     18.53 o 
 -24   4  18      730.84      798.36     32.63 o 
 -22   4  18        3.57        8.86      5.50 o 
 -20   4  18        0.01        8.05      6.54 o 
 -18   4  18        9.78        6.90      6.26 o 
 -16   4  18        0.09        9.85      7.54 o 
 -14   4  18     3209.47     3105.15     71.43 o 
 -12   4  18      287.33      266.20     21.80 o 
 -10   4  18      160.25      226.19     27.49 o 
  -8   4  18        0.55       -0.59      9.58 o 
  -6   4  18       77.90       74.94     15.91 o 
  -4   4  18        0.81       18.10      8.02 o 
  -2   4  18       13.65       26.88     12.01 o 
   0   4  18        7.16        9.07      9.05 o 
   2   4  18       33.74       38.08     24.36 o 
 -33   5  18        3.00        4.40     19.10 o 
 -31   5  18        5.00        1.24     12.12 o 
 -29   5  18        3.66        3.68     14.64 o 
 -27   5  18        0.63       23.77      9.08 o 
 -25   5  18        1.34       14.21      7.51 o 
 -23   5  18        2.29       -1.00      6.55 o 
 -21   5  18      161.27      206.51     17.67 o 
 -19   5  18       30.00       50.87     11.21 o 
 -17   5  18      117.40      129.43     15.95 o 
 -15   5  18      633.74      658.50     30.66 o 
 -13   5  18        1.18        0.54      7.06 o 
 -11   5  18      133.59      111.92     28.64 o 
  -9   5  18       44.66       37.70     11.36 o 
  -7   5  18      122.41      143.75     21.49 o 
  -5   5  18        3.27       19.27      8.43 o 
  -3   5  18       52.04       29.62     11.15 o 
  -1   5  18      256.38      294.94     33.75 o 
 -32   6  18       54.93       82.85     21.78 o 
 -30   6  18        0.03       19.09     17.23 o 
 -28   6  18       62.15       71.38     15.33 o 
 -26   6  18      322.71      377.46     37.79 o 
 -24   6  18      423.16      424.02     28.28 o 
 -22   6  18       28.31       27.86     11.64 o 
 -20   6  18        0.06       -2.37      6.10 o 
 -18   6  18        6.14       11.13      8.81 o 
 -16   6  18       20.70       29.35      8.67 o 
 -14   6  18      591.95      577.92     31.08 o 
 -12   6  18      432.25      429.60     30.37 o 
 -10   6  18       25.11       33.29      8.55 o 
  -8   6  18        0.70        5.03      7.82 o 
  -6   6  18       40.42       20.04      9.03 o 
  -4   6  18        6.10        6.70      7.42 o 
  -2   6  18       32.37       36.67      9.52 o 
 -29   7  18        2.14        6.41      8.13 o 
 -27   7  18       40.59       51.33     11.31 o 
 -25   7  18        9.17       18.83     13.44 o 
 -23   7  18        0.83       15.79      6.98 o 
 -21   7  18        0.35        2.48      6.91 o 
 -19   7  18       13.61       30.24      7.64 o 
 -17   7  18       12.80        2.19      8.71 o 
 -15   7  18       86.38       90.51     13.70 o 
 -13   7  18      115.38      112.63     20.71 o 
 -11   7  18       74.94       83.89     14.84 o 
  -9   7  18       67.54       96.74     19.62 o 
  -7   7  18        6.04        8.26      8.28 o 
  -5   7  18       59.46       37.88     11.08 o 
  -3   7  18       93.46       96.00     18.58 o 
 -26   8  18       38.42       36.05     23.20 o 
 -24   8  18       39.37       31.86     13.25 o 
 -22   8  18       19.13       18.84     10.64 o 
 -20   8  18        0.45       30.70      9.33 o 
 -18   8  18      161.75      138.03     17.88 o 
 -16   8  18        5.33       12.44     10.48 o 
 -14   8  18       29.27       28.54     11.46 o 
 -12   8  18       75.87       61.49     10.04 o 
 -10   8  18       12.97       20.08      8.29 o 
  -8   8  18       16.20       42.96     10.74 o 
  -6   8  18      147.98      188.73     32.21 o 
 -23   9  18      127.51      108.50     27.38 o 
 -21   9  18       89.82       75.70     11.37 o 
 -19   9  18       60.69       57.83     10.91 o 
 -17   9  18       61.86       74.09     13.59 o 
 -15   9  18        0.09      -10.62     11.02 o 
 -13   9  18        8.92       25.36      7.60 o 
 -11   9  18       83.49       98.24     14.54 o 
 -35   1  19        0.18       32.70     13.58 o 
 -33   1  19       16.65       13.14      9.30 o 
 -31   1  19       29.65       46.89     12.24 o 
 -29   1  19       74.96       55.49      8.54 o 
 -27   1  19      131.97      126.16     19.86 o 
 -25   1  19      121.46      132.09     12.75 o 
 -23   1  19      169.18      176.64     15.31 o 
 -21   1  19      569.62      489.63     20.40 o 
 -19   1  19        1.67        2.83      3.70 o 
 -17   1  19       54.07       67.84     26.61 o 
 -15   1  19       40.67       21.22      5.40 o 
 -13   1  19      138.25      181.90     15.44 o 
 -11   1  19      305.17      282.01     19.70 o 
  -9   1  19      376.87      363.30     24.14 o 
  -7   1  19       76.53       43.63     12.15 o 
  -5   1  19       10.66       24.80      7.30 o 
  -3   1  19       52.60       49.47      9.97 o 
  -1   1  19        8.02       15.46      7.76 o 
   1   1  19        0.00       17.50      7.18 o 
 -36   2  19       48.87       38.33     16.39 o 
 -34   2  19       92.66       92.03     16.64 o 
 -32   2  19      443.87      427.65     36.81 o 
 -30   2  19      104.70      103.83     43.10 o 
 -28   2  19      111.29      106.52     21.66 o 
 -26   2  19       81.94       65.80     20.17 o 
 -24   2  19      901.83      878.00     26.19 o 
 -22   2  19      618.95      635.96     52.89 o 
 -20   2  19      364.43      413.35     26.30 o 
 -18   2  19        5.09       10.72      4.98 o 
 -16   2  19      242.99      231.16     13.13 o 
 -14   2  19      182.47      177.32     16.72 o 
 -12   2  19      583.27      588.26     28.24 o 
 -10   2  19       12.35        6.60      5.52 o 
  -8   2  19      145.15      103.86     14.44 o 
  -6   2  19      589.78      533.56     30.04 o 
  -4   2  19      218.36      154.82     19.05 o 
  -2   2  19       39.47       37.81      9.69 o 
   0   2  19        0.11       -3.37      7.98 o 
 -35   3  19        3.94       -9.41      9.41 o 
 -33   3  19        1.47       10.64      8.92 o 
 -31   3  19       50.45       44.14     16.39 o 
 -29   3  19      160.21      164.52     20.11 o 
 -27   3  19       92.27       82.51     19.35 o 
 -25   3  19       76.04       53.32     13.53 o 
 -23   3  19        3.65        5.88      5.79 o 
 -21   3  19      574.51      627.88     35.10 o 
 -19   3  19      121.17      200.61     20.85 o 
 -17   3  19        3.46       13.21      4.68 o 
 -15   3  19       59.84       63.24     11.35 o 
 -13   3  19      136.74      122.25     15.88 o 
 -11   3  19       77.56       66.80     13.53 o 
  -9   3  19      288.73      277.15     25.25 o 
  -7   3  19       54.56       42.49      8.52 o 
  -5   3  19      163.86      180.71     21.57 o 
  -3   3  19      117.59      156.10     19.04 o 
  -1   3  19       26.73       39.79      9.75 o 
 -34   4  19       73.12       94.42     19.26 o 
 -32   4  19       85.47       82.47     20.24 o 
 -30   4  19        4.58        2.23      8.91 o 
 -28   4  19       56.08       32.65     14.52 o 
 -26   4  19      140.96      185.34     21.30 o 
 -24   4  19      192.36      203.61     17.47 o 
 -22   4  19      102.35      140.68     13.46 o 
 -20   4  19       16.24       22.80      7.11 o 
 -18   4  19      457.06      482.99     23.57 o 
 -16   4  19      146.26      152.41     15.57 o 
 -14   4  19       12.68       22.44      7.39 o 
 -12   4  19      499.17      468.75     29.22 o 
 -10   4  19        9.81        9.81     10.88 o 
  -8   4  19       31.61       20.03     10.03 o 
  -6   4  19       85.64       93.40     27.47 o 
  -4   4  19       16.84       38.81     15.72 o 
  -2   4  19        0.02       19.75     11.90 o 
 -33   5  19       30.69       13.90     27.78 o 
 -31   5  19        0.36       10.90      9.04 o 
 -29   5  19      248.65      249.94     28.01 o 
 -27   5  19        1.06       12.56     13.40 o 
 -25   5  19       60.09       36.50     10.32 o 
 -23   5  19        0.10        2.56      5.80 o 
 -21   5  19       36.56       62.27     10.19 o 
 -19   5  19        0.77        1.42      5.11 o 
 -17   5  19       20.80       28.24      7.84 o 
 -15   5  19      550.57      568.19     31.67 o 
 -13   5  19       42.94       57.01     21.61 o 
 -11   5  19       19.70       28.09     11.62 o 
  -9   5  19       34.49       61.06     15.27 o 
  -7   5  19        3.00       -6.70      6.70 o 
  -5   5  19      125.10      145.67     21.89 o 
  -3   5  19        3.48        3.24      7.94 o 
 -30   6  19       66.81       71.81     23.87 o 
 -28   6  19       42.88       16.90     24.96 o 
 -26   6  19       12.97       14.26     10.71 o 
 -24   6  19        2.82        9.04      6.69 o 
 -22   6  19        0.02        6.61      9.06 o 
 -20   6  19        8.20        3.41      6.23 o 
 -18   6  19      428.66      442.34     27.99 o 
 -16   6  19       71.15       76.74     14.09 o 
 -14   6  19      838.60      864.30     42.93 o 
 -12   6  19      489.89      505.62     32.91 o 
 -10   6  19        7.99       10.26      7.35 o 
  -8   6  19        1.32       -8.73      8.73 o 
  -6   6  19        4.87       12.30      7.92 o 
  -4   6  19        1.00       16.46     10.04 o 
 -29   7  19        5.53       -7.21     22.68 o 
 -27   7  19        1.26       18.07     12.70 o 
 -25   7  19        3.15        5.23      7.35 o 
 -23   7  19       36.31       19.08     10.86 o 
 -21   7  19      224.19      235.04     25.88 o 
 -19   7  19        9.65       24.81      7.29 o 
 -17   7  19      319.82      372.73     28.60 o 
 -15   7  19      261.40      181.37     20.53 o 
 -13   7  19       10.78        0.93      7.12 o 
 -11   7  19       56.37       63.25     13.05 o 
  -9   7  19       36.01       38.20     10.26 o 
  -7   7  19       58.91      103.64     16.15 o 
  -5   7  19        8.58       16.07      9.63 o 
 -26   8  19       79.71       86.37     16.33 o 
 -24   8  19      185.24      210.08     24.64 o 
 -22   8  19      205.03      248.95     25.43 o 
 -20   8  19        6.44       21.04      7.68 o 
 -18   8  19       26.47       21.39      8.65 o 
 -16   8  19        8.39       17.98      8.50 o 
 -14   8  19      204.92      213.69     23.80 o 
 -12   8  19      215.87      199.97     20.97 o 
 -10   8  19      117.34       87.82     13.26 o 
 -19   9  19       62.18       76.02     11.44 o 
 -17   9  19        1.07       -7.32      7.32 o 
 -15   9  19        6.45       10.99      7.27 o 
 -36   0  20       17.98       20.87     15.26 o 
 -34   0  20        1.53        2.07     24.36 o 
 -32   0  20      178.25      121.30     28.65 o 
 -30   0  20      207.68      181.38     24.67 o 
 -28   0  20        7.60       -2.08      7.04 o 
 -26   0  20        5.68       -3.44      5.47 o 
 -24   0  20     1316.83     1241.30     36.19 o 
 -22   0  20      582.20      566.58     46.60 o 
 -20   0  20      833.47      877.49     58.87 o 
 -18   0  20       12.49       13.24     15.51 o 
 -16   0  20       35.02        0.17     14.41 o 
 -14   0  20      383.82      295.32     25.68 o 
 -12   0  20      886.47      936.07     48.82 o 
 -10   0  20       23.23       26.39     10.72 o 
  -8   0  20       21.55       31.00     16.22 o 
  -6   0  20       80.70       64.23     14.96 o 
  -4   0  20      194.61      179.88     29.73 o 
  -2   0  20      107.34       83.11     23.88 o 
 -35   1  20        7.92        8.20      9.85 o 
 -33   1  20       40.02       18.20     11.06 o 
 -31   1  20        0.00        5.71      6.46 o 
 -29   1  20      206.94      194.66     23.01 o 
 -27   1  20      355.01      261.08     16.44 o 
 -25   1  20        6.48        3.26      4.40 o 
 -23   1  20      451.18      455.50     20.35 o 
 -21   1  20       24.82       10.89      6.45 o 
 -19   1  20      866.75      818.47     28.13 o 
 -17   1  20      263.36      255.91     20.27 o 
 -15   1  20      131.01      153.50     12.95 o 
 -13   1  20        7.73        5.30      6.93 o 
 -11   1  20      545.28      504.91     26.13 o 
  -9   1  20      116.75       88.26     14.92 o 
  -7   1  20       54.77       36.79     12.49 o 
  -5   1  20        9.00        3.80     13.70 o 
  -3   1  20       50.52       42.50      8.20 o 
  -1   1  20       12.54       14.20      7.16 o 
 -34   2  20       32.57       27.69     27.34 o 
 -32   2  20        0.09        6.14      9.45 o 
 -30   2  20        0.75       -4.61      7.65 o 
 -28   2  20       16.73        2.00      7.93 o 
 -26   2  20        9.67       13.56     20.14 o 
 -24   2  20      128.08       90.41     21.53 o 
 -22   2  20      123.28      119.35     15.90 o 
 -20   2  20      403.02      424.61     26.63 o 
 -18   2  20      190.60      216.28     18.40 o 
 -16   2  20      343.23      327.56     16.70 o 
 -14   2  20        2.61       -4.41      4.59 o 
 -12   2  20     1118.79     1110.97     38.86 o 
 -10   2  20        6.63        8.79      5.67 o 
  -8   2  20       38.48       20.10      9.44 o 
  -6   2  20       18.50       17.95      6.45 o 
  -4   2  20       23.26       22.15      6.50 o 
  -2   2  20        6.95       14.25      7.59 o 
 -35   3  20        1.06       13.30      9.57 o 
 -33   3  20       49.75       32.36     15.23 o 
 -31   3  20       27.12       19.02      8.74 o 
 -29   3  20       70.78       65.81     12.16 o 
 -27   3  20       53.06       53.84     11.62 o 
 -25   3  20        2.40       27.45      6.93 o 
 -23   3  20       41.20       42.73     10.54 o 
 -21   3  20        6.91        8.19      9.91 o 
 -19   3  20       91.17       90.74     15.66 o 
 -17   3  20      307.02      349.63     19.96 o 
 -15   3  20       28.71       18.76      7.57 o 
 -13   3  20       90.87      103.35     17.52 o 
 -11   3  20       58.43       32.70     14.50 o 
  -9   3  20      100.61       84.14     16.71 o 
  -7   3  20        1.32        7.11      9.15 o 
  -5   3  20       26.58       25.17      9.12 o 
  -3   3  20       97.53      114.15     14.10 o 
 -34   4  20      275.95      318.78     38.70 o 
 -32   4  20       64.80      118.75     17.95 o 
 -30   4  20      181.54      239.84     36.85 o 
 -28   4  20        4.07       14.86      6.84 o 
 -26   4  20        4.38        6.27      6.56 o 
 -24   4  20        0.03        5.47      5.56 o 
 -22   4  20      398.91      379.62     29.05 o 
 -20   4  20      593.45      593.69     25.61 o 
 -18   4  20       40.19       39.69     11.07 o 
 -16   4  20      371.93      387.96     24.14 o 
 -14   4  20        0.25       13.79      7.17 o 
 -12   4  20      178.13      189.71     23.06 o 
 -10   4  20       14.59       19.80      7.91 o 
  -8   4  20        8.53       36.91     13.32 o 
  -6   4  20       12.16       30.62     11.06 o 
  -4   4  20       14.78       68.92     13.43 o 
 -31   5  20        5.46        3.10     16.08 o 
 -29   5  20       25.18       54.26     21.08 o 
 -27   5  20       10.44       24.20     12.68 o 
 -25   5  20        3.48       21.77      7.24 o 
 -23   5  20        6.36       14.70      6.31 o 
 -21   5  20      168.96      205.66     20.64 o 
 -19   5  20      100.14       84.50     12.79 o 
 -17   5  20       71.10       61.96     12.56 o 
 -15   5  20        2.14       -3.90      6.66 o 
 -13   5  20       30.07       32.67     10.09 o 
 -11   5  20       33.99       18.50      8.40 o 
  -9   5  20      200.47      185.11     26.48 o 
  -7   5  20      256.27      315.21     34.56 o 
  -5   5  20       19.40       -6.96      6.96 o 
 -30   6  20       50.50       55.02     14.05 o 
 -28   6  20        0.06       22.08     10.69 o 
 -26   6  20       36.79       73.13     12.84 o 
 -24   6  20       15.72       26.53      8.82 o 
 -22   6  20      261.00      323.26     24.87 o 
 -20   6  20      854.27      900.08     38.58 o 
 -18   6  20      150.88      159.12     24.19 o 
 -16   6  20        7.26       18.35      6.96 o 
 -14   6  20        7.24        9.36      7.16 o 
 -12   6  20       34.91       25.07      8.79 o 
 -10   6  20       97.56       64.18     18.94 o 
  -8   6  20        0.63       -7.32      7.32 o 
  -6   6  20       24.30       29.53     12.82 o 
 -27   7  20        2.13        0.34     14.12 o 
 -25   7  20        8.73       18.82     11.29 o 
 -23   7  20        1.74       -5.82      5.82 o 
 -21   7  20        1.16        2.94      7.17 o 
 -19   7  20        2.19        4.15      6.87 o 
 -17   7  20        2.66       12.83      7.02 o 
 -15   7  20       48.38       70.43     11.34 o 
 -13   7  20        2.47        0.04      8.85 o 
 -11   7  20       11.52       10.31      7.81 o 
  -9   7  20       26.96       36.98      9.89 o 
 -24   8  20       32.68       36.25     14.86 o 
 -22   8  20        0.01       -6.42      6.42 o 
 -20   8  20        0.19        8.58      6.90 o 
 -18   8  20      102.07       86.30     12.07 o 
 -16   8  20       78.06      106.55     14.81 o 
 -14   8  20      109.46      127.10     16.49 o 
 -12   8  20      120.45      141.45     24.13 o 
 -35   1  21        0.47       -4.71      8.59 o 
 -33   1  21        4.28       -8.73     15.32 o 
 -31   1  21       11.64        7.98     10.34 o 
 -29   1  21        1.58       -5.57      5.57 o 
 -27   1  21      119.34       65.26      8.03 o 
 -25   1  21       23.88       29.32      7.01 o 
 -23   1  21      118.74      122.05     11.07 o 
 -21   1  21        1.14        2.28      4.07 o 
 -19   1  21       44.87       44.82      9.46 o 
 -17   1  21        2.01       -0.07      4.50 o 
 -15   1  21       31.94       28.03      6.45 o 
 -13   1  21      364.79      365.18     22.87 o 
 -11   1  21        4.25        4.58      5.12 o 
  -9   1  21        6.34       -2.15      5.59 o 
  -7   1  21        7.76        9.79      6.19 o 
  -5   1  21       34.13       68.53     10.21 o 
  -3   1  21       57.55       55.07     11.15 o 
 -34   2  21      120.69      107.21     31.41 o 
 -32   2  21       62.69       13.91      9.51 o 
 -30   2  21        9.98       -2.54      7.57 o 
 -28   2  21       64.78       82.91     17.05 o 
 -26   2  21       16.23       14.49      4.52 o 
 -24   2  21      252.16      244.81     22.19 o 
 -22   2  21      129.42      157.06     24.85 o 
 -20   2  21      529.63      444.59     27.48 o 
 -18   2  21      660.82      678.53     25.91 o 
 -16   2  21      655.63      693.27     42.59 o 
 -14   2  21      134.17      139.23     17.00 o 
 -12   2  21       80.61       78.21      9.65 o 
 -10   2  21       31.16        8.30     18.44 o 
  -8   2  21       66.50       37.84     11.92 o 
  -6   2  21       84.66       95.45     12.33 o 
  -4   2  21        2.19       -2.75      6.84 o 
 -33   3  21        9.12       16.13      9.07 o 
 -31   3  21       49.02       34.52      9.95 o 
 -29   3  21       39.28       23.13      8.45 o 
 -27   3  21       96.01       83.79     12.64 o 
 -25   3  21       25.93       29.92      7.12 o 
 -23   3  21        8.13        6.39      6.37 o 
 -21   3  21        1.31        9.50      7.61 o 
 -19   3  21      101.52       79.42     10.41 o 
 -17   3  21      157.35      188.24     27.06 o 
 -15   3  21      467.68      464.84     26.13 o 
 -13   3  21        4.72        1.16      9.32 o 
 -11   3  21        9.92      -10.46     16.88 o 
  -9   3  21       36.39       24.50      9.05 o 
  -7   3  21       19.06       16.37     13.51 o 
  -5   3  21       40.21       58.48     10.56 o 
 -32   4  21        0.60        5.01      9.15 o 
 -30   4  21       59.64       67.25     12.30 o 
 -28   4  21       21.21        8.56      7.48 o 
 -26   4  21       13.22       10.57      6.68 o 
 -24   4  21        5.66       21.05      7.60 o 
 -22   4  21       12.37        4.32      5.10 o 
 -20   4  21      273.71      294.08     18.32 o 
 -18   4  21      107.21       80.02     15.95 o 
 -16   4  21      312.04      298.14     28.41 o 
 -14   4  21       28.93       32.90     11.67 o 
 -12   4  21       17.89       12.28     10.62 o 
 -10   4  21       10.84       11.38      7.59 o 
  -8   4  21       62.63       80.28     14.88 o 
  -6   4  21       76.50       75.67     16.28 o 
 -31   5  21        3.91        7.57      9.98 o 
 -29   5  21        1.65       -7.82      7.82 o 
 -27   5  21       70.50       45.80     14.09 o 
 -25   5  21       35.95       25.80     11.18 o 
 -23   5  21        8.06       12.65      7.79 o 
 -21   5  21      311.95      313.84     22.33 o 
 -19   5  21      133.81      123.86     14.48 o 
 -17   5  21        9.56        2.33      8.33 o 
 -15   5  21       17.37       23.10      8.02 o 
 -13   5  21       15.29        1.42     10.46 o 
 -11   5  21        5.26        0.16     12.65 o 
  -9   5  21       34.79       28.48     10.45 o 
  -7   5  21        0.00       18.41     10.08 o 
 -28   6  21       70.06       54.78     12.88 o 
 -26   6  21        7.42       15.56      7.68 o 
 -24   6  21       14.41        8.86      7.47 o 
 -22   6  21      504.01      541.90     29.99 o 
 -20   6  21      124.95      143.41     21.22 o 
 -18   6  21        1.20        4.04      6.39 o 
 -16   6  21       11.85       31.65     17.55 o 
 -14   6  21       81.36       93.75     16.02 o 
 -12   6  21      112.45      127.33     18.17 o 
 -10   6  21       88.57       78.64     15.79 o 
 -25   7  21       48.11       85.67     26.30 o 
 -23   7  21        0.39        5.44     12.36 o 
 -21   7  21       20.43        8.78      8.20 o 
 -19   7  21        0.05       16.08      9.17 o 
 -17   7  21      118.84      141.25     17.64 o 
 -15   7  21        7.96        1.60      6.80 o 
 -13   7  21        0.48       12.84     13.04 o 
 -34   0  22        6.31       14.31      9.69 o 
 -32   0  22       35.15        0.65      7.65 o 
 -30   0  22       10.15       -7.35      7.35 o 
 -28   0  22       35.62        4.49      8.25 o 
 -26   0  22       33.28       25.02      9.31 o 
 -24   0  22      188.19      171.34     27.33 o 
 -22   0  22       77.49       63.32     13.04 o 
 -20   0  22      201.52      197.32     19.39 o 
 -18   0  22        1.66       12.05     12.27 o 
 -16   0  22      323.25      307.70     31.02 o 
 -14   0  22      909.31      775.92     45.72 o 
 -12   0  22      344.13      356.17     33.78 o 
 -10   0  22      186.50      183.45     30.45 o 
  -8   0  22       14.46       34.11     13.86 o 
  -6   0  22       45.48       28.59     10.84 o 
 -33   1  22       84.90       40.19     28.70 o 
 -31   1  22        0.79       -5.92      5.92 o 
 -29   1  22        0.40       -2.48      9.68 o 
 -27   1  22       80.40       58.75     12.29 o 
 -25   1  22        2.35        9.36      4.76 o 
 -23   1  22        9.94        6.06      4.15 o 
 -21   1  22       26.76        8.78      6.92 o 
 -19   1  22        0.64        8.39      3.76 o 
 -17   1  22       10.78       10.80      5.44 o 
 -15   1  22       29.85       34.06      8.74 o 
 -13   1  22        0.34       13.80      8.20 o 
 -11   1  22        1.64        3.35      5.88 o 
  -9   1  22       18.67        0.64     11.02 o 
  -7   1  22       33.55       33.88      8.01 o 
 -34   2  22       14.43       11.18     10.20 o 
 -32   2  22        7.52       -2.32      8.56 o 
 -30   2  22        0.15       12.16     12.04 o 
 -28   2  22       13.80       10.01      8.34 o 
 -26   2  22        5.51       -5.96      5.96 o 
 -24   2  22       13.86       11.79      6.53 o 
 -22   2  22       26.84       22.29     12.82 o 
 -20   2  22       54.53       55.12     10.08 o 
 -18   2  22      281.92      286.65     17.61 o 
 -16   2  22      545.29      549.99     41.22 o 
 -14   2  22        7.19        3.28      6.79 o 
 -12   2  22      279.86      264.77     24.10 o 
 -10   2  22       13.65       14.08      6.18 o 
  -8   2  22       30.06       48.86     11.08 o 
  -6   2  22       56.50       80.23     12.54 o 
 -33   3  22       11.26        5.72      8.01 o 
 -31   3  22        8.61       18.76     14.67 o 
 -29   3  22        2.68        9.66     10.69 o 
 -27   3  22       27.81       22.72     10.50 o 
 -25   3  22        0.74       12.18     13.05 o 
 -23   3  22       46.01       35.29      8.64 o 
 -21   3  22      383.07      353.63     33.99 o 
 -19   3  22      251.67      263.88     16.88 o 
 -17   3  22        9.74       -3.01      7.53 o 
 -15   3  22       26.90       12.16      7.10 o 
 -13   3  22      266.85      260.76     39.02 o 
 -11   3  22       30.83       27.64     12.74 o 
  -9   3  22       58.33       85.29     14.75 o 
  -7   3  22        0.39       -2.76      9.28 o 
 -32   4  22      206.94      245.23     29.96 o 
 -30   4  22        7.77       17.18      8.23 o 
 -28   4  22      115.68       77.83     12.67 o 
 -26   4  22       67.53       62.19     15.95 o 
 -24   4  22        1.92        8.75      6.90 o 
 -22   4  22      818.09      854.61     34.87 o 
 -20   4  22       92.92       95.03     12.41 o 
 -18   4  22      756.57      757.46     32.18 o 
 -16   4  22        6.09       -2.42      6.03 o 
 -14   4  22       29.43       33.36      8.59 o 
 -12   4  22       14.40       37.27      9.22 o 
 -10   4  22       32.56       57.98     13.74 o 
  -8   4  22       61.86       60.73     15.82 o 
 -29   5  22       11.86        2.58     10.58 o 
 -27   5  22       54.27       59.57     12.72 o 
 -25   5  22      145.47      128.83     15.58 o 
 -23   5  22      109.26       88.33     15.12 o 
 -21   5  22      109.70      137.59     13.78 o 
 -19   5  22       19.12       26.85      6.41 o 
 -17   5  22       34.03       38.04      8.47 o 
 -15   5  22       23.57       38.33      9.16 o 
 -13   5  22       82.03      114.71     31.19 o 
 -11   5  22        5.55        9.69     15.19 o 
 -28   6  22       58.45       69.55     14.68 o 
 -26   6  22       29.62       88.46     20.54 o 
 -24   6  22        1.48        8.59     10.64 o 
 -22   6  22       80.08      108.00     26.38 o 
 -20   6  22      321.26      384.80     26.44 o 
 -18   6  22       66.36       98.87     14.09 o 
 -16   6  22       26.78       39.03      8.86 o 
 -14   6  22        0.03        6.56      7.89 o 
 -12   6  22       22.77       57.27     18.20 o 
 -23   7  22        1.31        9.02      9.02 o 
 -21   7  22       10.46       27.00     28.81 o 
 -19   7  22        3.20        7.37     11.77 o 
 -17   7  22       21.94       28.59     10.26 o 
 -33   1  23       23.43       14.50      8.87 o 
 -31   1  23       54.53       42.87      8.48 o 
 -29   1  23       23.10       15.25      5.38 o 
 -27   1  23       17.75       30.70      7.32 o 
 -25   1  23        3.50       -0.60      5.18 o 
 -23   1  23        6.24        9.97      6.72 o 
 -21   1  23       40.03       31.50      7.83 o 
 -19   1  23        6.87       -5.37      5.37 o 
 -17   1  23       52.35       75.63     12.84 o 
 -15   1  23        2.02        1.13      5.78 o 
 -13   1  23       56.00       43.90      9.36 o 
 -11   1  23       14.17        2.46     11.21 o 
  -9   1  23        9.03        1.17      8.34 o 
 -32   2  23       96.19      122.07     18.59 o 
 -30   2  23       34.98       28.23     10.67 o 
 -28   2  23      193.65      149.23     36.85 o 
 -26   2  23      141.59      102.46     13.24 o 
 -24   2  23       27.01       14.03      7.71 o 
 -22   2  23       90.83       91.10     12.92 o 
 -20   2  23       46.66       26.41      5.60 o 
 -18   2  23      175.57      169.04     15.30 o 
 -16   2  23        6.00       17.85     14.21 o 
 -14   2  23      228.73      227.92     21.45 o 
 -12   2  23       93.47       81.60     13.69 o 
 -10   2  23      184.73      250.77     27.81 o 
 -31   3  23      154.37      194.09     28.00 o 
 -29   3  23        0.27       -5.62      9.28 o 
 -27   3  23        9.68        7.54      7.12 o 
 -25   3  23       45.10       27.26      9.17 o 
 -23   3  23      111.96      108.63     23.85 o 
 -21   3  23        0.09        9.31     11.38 o 
 -19   3  23       80.63      107.72     12.85 o 
 -17   3  23       12.04        5.89     11.57 o 
 -15   3  23        3.53       -2.99      7.63 o 
 -13   3  23        0.44       -0.59      6.67 o 
 -11   3  23        3.97        4.24      8.17 o 
 -30   4  23       46.53       70.38     11.61 o 
 -28   4  23      126.04      153.31     13.38 o 
 -26   4  23        3.36       15.24      5.45 o 
 -24   4  23        1.30       -1.46      5.50 o 
 -22   4  23       23.79       26.28     11.41 o 
 -20   4  23      175.45      180.30     16.82 o 
 -18   4  23       24.32       32.20     10.41 o 
 -16   4  23        3.12        4.25     16.74 o 
 -14   4  23       10.59        5.99     11.07 o 
 -12   4  23       38.80       60.95     15.37 o 
 -27   5  23        0.17        8.44      9.31 o 
 -25   5  23        3.89       21.91      9.97 o 
 -23   5  23      156.29      138.49     13.42 o 
 -21   5  23       44.33       40.91     10.38 o 
 -19   5  23        0.07       -6.97      6.97 o 
 -17   5  23        0.17        1.63      6.98 o 
 -15   5  23        4.76        4.30      8.53 o 
 -13   5  23       35.41       56.62     13.80 o 
 -24   6  23       96.63      126.55     18.34 o 
 -22   6  23      462.46      447.62     32.88 o 
 -20   6  23      133.19      165.66     23.81 o 
 -18   6  23       76.40      104.62     18.66 o 
 -32   0  24       70.36       28.65     10.78 o 
 -30   0  24        0.16       -6.99      6.99 o 
 -28   0  24      228.99      271.37     17.68 o 
 -26   0  24      252.06      207.84     23.65 o 
 -24   0  24       89.50       83.75     13.84 o 
 -22   0  24       41.86       31.85      5.80 o 
 -20   0  24       94.46       74.06      9.67 o 
 -18   0  24        3.60        6.93      7.85 o 
 -16   0  24      193.81      224.08     27.72 o 
 -14   0  24       10.59       -1.70     16.62 o 
 -12   0  24        0.12       -1.06     11.97 o 
 -31   1  24      345.88      331.07     17.84 o 
 -29   1  24      117.88      120.74     18.14 o 
 -27   1  24        7.50       -3.81     10.12 o 
 -25   1  24       17.04       13.15      9.10 o 
 -23   1  24      144.05       96.09     12.43 o 
 -21   1  24       27.01       11.17      8.72 o 
 -19   1  24      695.71      747.18     30.32 o 
 -17   1  24       22.45       22.95      8.97 o 
 -15   1  24        0.02       -1.38      5.93 o 
 -13   1  24        1.68       -6.27      6.78 o 
 -32   2  24        0.33       10.70     10.59 o 
 -30   2  24        2.02        7.76      8.66 o 
 -28   2  24       15.10        9.43      6.80 o 
 -26   2  24       66.82       73.80     22.41 o 
 -24   2  24        0.48       14.18      6.88 o 
 -22   2  24       39.60       68.15     13.45 o 
 -20   2  24      336.17      271.62     16.78 o 
 -18   2  24        0.00       12.70      6.14 o 
 -16   2  24       25.39       36.23      8.29 o 
 -14   2  24        3.35       -5.50      5.50 o 
 -12   2  24        3.86       -7.52      7.52 o 
 -29   3  24       30.25       17.69     10.22 o 
 -27   3  24       22.66       -1.81      9.47 o 
 -25   3  24       85.96       85.19     15.34 o 
 -23   3  24        1.53       -1.16      6.37 o 
 -21   3  24        1.05        7.70      5.19 o 
 -19   3  24      105.34      127.68     13.16 o 
 -17   3  24       58.49       80.66     14.15 o 
 -15   3  24       37.17       31.56      8.46 o 
 -13   3  24        0.04       -3.92      9.51 o 
 -28   4  24      150.02      163.30     15.88 o 
 -26   4  24       34.88       27.57      6.55 o 
 -24   4  24        7.35       22.35      5.71 o 
 -22   4  24        9.52        6.62     10.86 o 
 -20   4  24       46.52       27.02      7.14 o 
 -18   4  24       27.75       26.71      7.39 o 
 -16   4  24      104.33      118.85     21.21 o 
 -25   5  24       97.78       90.89     14.90 o 
 -23   5  24       42.73       24.53      8.16 o 
 -21   5  24        5.21       13.58      8.15 o 
 -19   5  24       41.50       68.90     13.08 o 
 -29   1  25        0.43       -5.12      8.29 o 
 -27   1  25       22.38        5.32     11.25 o 
 -25   1  25       24.37        2.17      5.95 o 
 -23   1  25       13.64       -3.93     13.00 o 
 -21   1  25      136.80      144.86     16.60 o 
 -19   1  25        3.54        0.99      6.04 o 
 -17   1  25       10.60        1.73      6.06 o 
 -28   2  25       94.88       72.52     21.65 o 
 -26   2  25      340.62      346.53     27.17 o 
 -24   2  25       24.92        5.54      9.03 o 
 -22   2  25        1.02        4.53      6.09 o 
 -20   2  25        5.71       -4.98      6.39 o 
 -18   2  25        0.66       -6.08      6.38 o 
 -16   2  25      159.30      166.22     22.50 o 
 -27   3  25       48.75       78.98     11.49 o 
 -25   3  25       89.03       86.52     23.88 o 
 -23   3  25      381.39      349.45     19.55 o 
 -21   3  25       11.14       12.72      7.63 o 
 -19   3  25      127.99      127.39     22.12 o 
 -24   0  26        0.30        4.79      6.22 o 
 -22   0  26       28.36       13.56     11.37 o 
 -23   1  26       24.60       11.64      5.06 o 
                                                 
